# Supplementary material for: Spontaneous Magnetic Alignment by Yearling Snapping Turtles: Rapid Association of Radio Frequency Dependent Pattern of Magnetic Input with Novel Surroundings
Source: PLoS One. 2015 May 15;10(5):e0124728. doi: 10.1371/journal.pone.0124728 (PMC4433231; doi:10.1371/journal.pone.0124728)
Supplement: S1 Dataset — (XLSX) [file pone.0124728.s001.xlsx]

## Sheet: Blatt2
	Spaltenbeschriftungen
	RF off -> RF off		RF off -> RF on		RF on -> RF off		RF on -> RF on		Vertical field		(Leer)		Gesamt: Summe - Direction measurement not countable	Gesamt: Anzahl - Magnetic bearings
Zeilenbeschriftungen	Summe - Direction measurement not countable	Anzahl - Magnetic bearings	Summe - Direction measurement not countable	Anzahl - Magnetic bearings	Summe - Direction measurement not countable	Anzahl - Magnetic bearings	Summe - Direction measurement not countable	Anzahl - Magnetic bearings	Summe - Direction measurement not countable	Anzahl - Magnetic bearings	Summe - Direction measurement not countable	Anzahl - Magnetic bearings
E	36	648	15	648	5	648	60	648					116	2592
CSBHQ16					0	36	2	36					2	72
CSBHQ28					3	36	5	36					8	72
CSBHQ29					0	36	0	36					0	72
CSBHR23					0	36	4	36					4	72
CSBHR24					0	36	2	36					2	72
CSBHR32					0	36	1	36					1	72
CSCIJ2	0	36	7	36									7	72
CSCIJ30	0	36	0	36									0	72
CSCIJ35	11	36	2	36									13	72
CSCIL18					0	36	0	36					0	72
CSCIL2					0	36	2	36					2	72
CSCIL9					2	36	1	36					3	72
CSCIN11	0	36	3	36									3	72
CSCIN17	0	36	0	36									0	72
CSCIN30	0	36	0	36									0	72
CSCIR13	2	36	0	36									2	72
CSCIR17	0	36	0	36									0	72
CSCIR18	0	36	0	36									0	72
CSCIT13	1	36	0	36									1	72
CSCIT2	9	36	1	36									10	72
CSCIT22	3	36	0	36									3	72
CSCIU34					0	36	0	36					0	72
CSCIU41					0	36	15	36					15	72
CSCJO17	8	36	1	36									9	72
CSCJO7	0	36	0	36									0	72
CSCJO9	0	36	0	36									0	72
CSCKN17					0	36	8	36					8	72
CSCKN21					0	36	1	36					1	72
CSCKN22					0	36	12	36					12	72
CSCLU40					0	36	3	36					3	72
CSCOS20					0	36	2	36					2	72
CSCOS23					0	36	0	36					0	72
CSCOS30					0	36	2	36					2	72
CSCOX22	0	36	1	36									1	72
CSCOX24	0	36	0	36									0	72
CSCOX7	2	36	0	36									2	72
N	16	648	25	648	5	648	13	648					59	2592
CSBHQ16					0	36	0	36					0	72
CSBHQ28					0	36	0	36					0	72
CSBHQ29					0	36	0	36					0	72
CSBHR23					0	36	1	36					1	72
CSBHR24					1	36	1	36					2	72
CSBHR32					0	36	0	36					0	72
CSCIJ2	0	36	13	36									13	72
CSCIJ30	0	36	1	36									1	72
CSCIJ35	0	36	0	36									0	72
CSCIL18					4	36	2	36					6	72
CSCIL2					0	36	1	36					1	72
CSCIL9					0	36	1	36					1	72
CSCIN11	3	36	0	36									3	72
CSCIN17	3	36	0	36									3	72
CSCIN30	0	36	0	36									0	72
CSCIR13	0	36	0	36									0	72
CSCIR17	2	36	0	36									2	72
CSCIR18	1	36	2	36									3	72
CSCIT13	0	36	0	36									0	72
CSCIT2	0	36	0	36									0	72
CSCIT22	0	36	0	36									0	72
CSCIU34					0	36	1	36					1	72
CSCIU41					0	36	0	36					0	72
CSCJO17	4	36	1	36									5	72
CSCJO7	0	36	0	36									0	72
CSCJO9	1	36	4	36									5	72
CSCKN17					0	36	3	36					3	72
CSCKN21					0	36	0	36					0	72
CSCKN22					0	36	0	36					0	72
CSCLU40					0	36	0	36					0	72
CSCOS20					0	36	0	36					0	72
CSCOS23					0	36	0	36					0	72
CSCOS30					0	36	3	36					3	72
CSCOX22	2	36	1	36									3	72
CSCOX24	0	36	1	36									1	72
CSCOX7	0	36	2	36									2	72
N/A									36	1296			36	1296
CSBHQ16									0	36			0	36
CSBHQ28									0	36			0	36
CSBHQ29									0	36			0	36
CSBHR23									0	36			0	36
CSBHR24									0	36			0	36
CSBHR32									0	36			0	36
CSCIJ2									18	36			18	36
CSCIJ30									0	36			0	36
CSCIJ35									0	36			0	36
CSCIL18									0	36			0	36
CSCIL2									0	36			0	36
CSCIL9									0	36			0	36
CSCIN11									0	36			0	36
CSCIN17									0	36			0	36
CSCIN30									0	36			0	36
CSCIR13									0	36			0	36
CSCIR17									5	36			5	36
CSCIR18									1	36			1	36
CSCIT13									0	36			0	36
CSCIT2									0	36			0	36
CSCIT22									1	36			1	36
CSCIU34									0	36			0	36
CSCIU41									0	36			0	36
CSCJO17									0	36			0	36
CSCJO7									0	36			0	36
CSCJO9									1	36			1	36
CSCKN17									4	36			4	36
CSCKN21									0	36			0	36
CSCKN22									0	36			0	36
CSCLU40									0	36			0	36
CSCOS20									0	36			0	36
CSCOS23									0	36			0	36
CSCOS30									1	36			1	36
CSCOX22									0	36			0	36
CSCOX24									0	36			0	36
CSCOX7									5	36			5	36
S	32	648	43	648	8	648	35	648					118	2592
CSBHQ16					0	36	0	36					0	72
CSBHQ28					0	36	0	36					0	72
CSBHQ29					0	36	6	36					6	72
CSBHR23					0	36	2	36					2	72
CSBHR24					0	36	0	36					0	72
CSBHR32					2	36	0	36					2	72
CSCIJ2	0	36	4	36									4	72
CSCIJ30	3	36	0	36									3	72
CSCIJ35	0	36	11	36									11	72
CSCIL18					0	36	1	36					1	72
CSCIL2					0	36	0	36					0	72
CSCIL9					0	36	0	36					0	72
CSCIN11	3	36	0	36									3	72
CSCIN17	0	36	0	36									0	72
CSCIN30	0	36	0	36									0	72
CSCIR13	9	36	0	36									9	72
CSCIR17	0	36	7	36									7	72
CSCIR18	0	36	2	36									2	72
CSCIT13	6	36	0	36									6	72
CSCIT2	0	36	7	36									7	72
CSCIT22	0	36	0	36									0	72
CSCIU34					0	36	0	36					0	72
CSCIU41					0	36	0	36					0	72
CSCJO17	1	36	4	36									5	72
CSCJO7	9	36	0	36									9	72
CSCJO9	1	36	5	36									6	72
CSCKN17					0	36	7	36					7	72
CSCKN21					5	36	0	36					5	72
CSCKN22					0	36	0	36					0	72
CSCLU40					0	36	0	36					0	72
CSCOS20					1	36	5	36					6	72
CSCOS23					0	36	0	36					0	72
CSCOS30					0	36	14	36					14	72
CSCOX22	0	36	0	36									0	72
CSCOX24	0	36	0	36									0	72
CSCOX7	0	36	3	36									3	72
W	23	648	7	648	12	648	38	648					80	2592
CSBHQ16					0	36	1	36					1	72
CSBHQ28					0	36	0	36					0	72
CSBHQ29					1	36	0	36					1	72
CSBHR23					2	36	0	36					2	72
CSBHR24					0	36	4	36					4	72
CSBHR32					0	36	11	36					11	72
CSCIJ2	1	36	0	36									1	72
CSCIJ30	0	36	0	36									0	72
CSCIJ35	1	36	1	36									2	72
CSCIL18					2	36	1	36					3	72
CSCIL2					0	36	1	36					1	72
CSCIL9					0	36	0	36					0	72
CSCIN11	0	36	1	36									1	72
CSCIN17	3	36	0	36									3	72
CSCIN30	1	36	0	36									1	72
CSCIR13	0	36	0	36									0	72
CSCIR17	0	36	0	36									0	72
CSCIR18	0	36	1	36									1	72
CSCIT13	1	36	1	36									2	72
CSCIT2	7	36	0	36									7	72
CSCIT22	0	36	0	36									0	72
CSCIU34					0	36	0	36					0	72
CSCIU41					0	36	1	36					1	72
CSCJO17	1	36	1	36									2	72
CSCJO7	4	36	0	36									4	72
CSCJO9	4	36	1	36									5	72
CSCKN17					2	36	0	36					2	72
CSCKN21					0	36	6	36					6	72
CSCKN22					0	36	5	36					5	72
CSCLU40					0	36	0	36					0	72
CSCOS20					0	36	6	36					6	72
CSCOS23					0	36	0	36					0	72
CSCOS30					5	36	2	36					7	72
CSCOX22	0	36	1	36									1	72
CSCOX24	0	36	0	36									0	72
CSCOX7	0	36	0	36									0	72
(Leer)											409		409
(Leer)											409		409
Gesamtergebnis	107	2592	90	2592	30	2592	146	2592	36	1296	409		818	11664

## Sheet: Blatt5
Anzahl - Turtle ID	Spaltenbeschriftungen
Zeilenbeschriftungen	E	N	N/A	S	W	(Leer)	Gesamtergebnis
RF off -> RF off	648	648		648	648		2592
RF off -> RF on	648	648		648	648		2592
RF on -> RF off	648	648		648	648		2592
RF on -> RF on	648	648		648	648		2592
Vertical field			1296				1296
(Leer)
Gesamtergebnis	2592	2592	1296	2592	2592		11664

## Sheet: Blatt6
Anzahl - Turtle ID
Zeilenbeschriftungen	Ergebnis
1	1296
2	1296
3	1296
4	1296
5	1296
6	1296
7	1296
8	1296
9	1296
(Leer)
Gesamtergebnis	11664

## Sheet: Blatt7
Anzahl - Turtle ID	Spaltenbeschriftungen
Zeilenbeschriftungen	E	N	N/A	S	W	(Leer)	Gesamtergebnis
RF off -> RF off	648	648		648	648		2592
RF off -> RF on	648	648		648	648		2592
RF on -> RF off	648	648		648	648		2592
RF on -> RF on	648	648		648	648		2592
Vertical field			1296				1296
(Leer)
Gesamtergebnis	2592	2592	1296	2592	2592		11664

## Sheet: Blatt10
Anzahl - Video File Name	Spaltenbeschriftungen
Zeilenbeschriftungen	CSBHQ16	CSBHQ28	CSBHQ29	CSBHR23	CSBHR24	CSBHR32	CSCIJ2	CSCIJ30	CSCIJ35	CSCIL18	CSCIL2	CSCIL9	CSCIN11	CSCIN17	CSCIN30	CSCIR13	CSCIR17	CSCIR18	CSCIT13	CSCIT2	CSCIT22	CSCIU34	CSCIU41	CSCJO17	CSCJO7	CSCJO9	CSCKN17	CSCKN21	CSCKN22	CSCLU40	CSCOS20	CSCOS23	CSCOS30	CSCOX22	CSCOX24	CSCOX7	(Leer)	Gesamtergebnis
1							324								324			324			324					324									324			1944
2		324				324						324																324		324	324							1944
3								324						324		324			324						324											324		1944
4			324	324						324												324					324						324					1944
5									324				324				324			324				324										324				1944
6	324				324						324												324						324			324						1944
(Leer)
Gesamtergebnis	324	324	324	324	324	324	324	324	324	324	324	324	324	324	324	324	324	324	324	324	324	324	324	324	324	324	324	324	324	324	324	324	324	324	324	324		11664

## Sheet: master sheet
Turtle ID	Test day	Sequence	Test group	Magnetic Field treatment	RF	Cancelled horizontal component	Frame Number	Direction measurement not countable	Topographic bearings	Magnetic bearings
CSCIR18	1	3	RF off -> RF on	S	On	N/A	0	0	3.57633	183.576
CSCOX24	1	3	RF off -> RF on	S	On	N/A	0	0	84.9575	264.958
CSCIJ2	1	3	RF off -> RF on	S	On	N/A	0	0	270	90
CSCIN30	1	3	RF off -> RF on	S	On	N/A	0	0	135	315
CSCIT22	1	3	RF off -> RF on	S	On	N/A	0	0	312.089	132.089
CSCJO9	1	3	RF off -> RF on	S	On	N/A	0	0	174.56	354.56
CSCIR18	1	3	RF off -> RF on	S	On	N/A	1	0	358.091	178.091
CSCOX24	1	3	RF off -> RF on	S	On	N/A	1	0	347.8	167.8
CSCIJ2	1	3	RF off -> RF on	S	On	N/A	1	0	270	90
CSCIN30	1	3	RF off -> RF on	S	On	N/A	1	0	132.797	312.797
CSCIT22	1	3	RF off -> RF on	S	On	N/A	1	0	352.725	172.725
CSCJO9	1	3	RF off -> RF on	S	On	N/A	1	0	181.397	1.39718
CSCIR18	1	3	RF off -> RF on	S	On	N/A	2	0	328.392	148.392
CSCOX24	1	3	RF off -> RF on	S	On	N/A	2	0	231.009	51.009
CSCIJ2	1	3	RF off -> RF on	S	On	N/A	2	0	271.023	91.023
CSCIN30	1	3	RF off -> RF on	S	On	N/A	2	0	133.091	313.091
CSCIT22	1	3	RF off -> RF on	S	On	N/A	2	0	0	180
CSCJO9	1	3	RF off -> RF on	S	On	N/A	2	0	176.055	356.055
CSCIR18	1	3	RF off -> RF on	S	On	N/A	3	0	261.674	81.6744
CSCOX24	1	3	RF off -> RF on	S	On	N/A	3	0	322.431	142.431
CSCIJ2	1	3	RF off -> RF on	S	On	N/A	3	0	274.399	94.3987
CSCIN30	1	3	RF off -> RF on	S	On	N/A	3	0	167.074	347.074
CSCIT22	1	3	RF off -> RF on	S	On	N/A	3	0	348.179	168.179
CSCJO9	1	3	RF off -> RF on	S	On	N/A	3	0	161.565	341.565
CSCIR18	1	3	RF off -> RF on	S	On	N/A	4	0	175.236	355.236
CSCOX24	1	3	RF off -> RF on	S	On	N/A	4	0	9.16235	189.162
CSCIJ2	1	3	RF off -> RF on	S	On	N/A	4	0	275.29	95.2901
CSCIN30	1	3	RF off -> RF on	S	On	N/A	4	0	8.84182	188.842
CSCIT22	1	3	RF off -> RF on	S	On	N/A	4	0	349.287	169.287
CSCJO9	1	3	RF off -> RF on	S	On	N/A	4	1	288.886	108.886
CSCIR18	1	3	RF off -> RF on	S	On	N/A	5	0	169.695	349.695
CSCOX24	1	3	RF off -> RF on	S	On	N/A	5	0	11.3099	191.31
CSCIJ2	1	3	RF off -> RF on	S	On	N/A	5	0	276.483	96.4831
CSCIN30	1	3	RF off -> RF on	S	On	N/A	5	0	20.3764	200.376
CSCIT22	1	3	RF off -> RF on	S	On	N/A	5	0	357.064	177.064
CSCJO9	1	3	RF off -> RF on	S	On	N/A	5	0	188.427	8.42697
CSCIR18	1	3	RF off -> RF on	S	On	N/A	6	1	160.017	340.017
CSCOX24	1	3	RF off -> RF on	S	On	N/A	6	0	15.124	195.124
CSCIJ2	1	3	RF off -> RF on	S	On	N/A	6	0	268.531	88.5312
CSCIN30	1	3	RF off -> RF on	S	On	N/A	6	0	65.7723	245.772
CSCIT22	1	3	RF off -> RF on	S	On	N/A	6	0	15.0685	195.068
CSCJO9	1	3	RF off -> RF on	S	On	N/A	6	1	34.2157	214.216
CSCIR18	1	3	RF off -> RF on	S	On	N/A	7	1	159.228	339.228
CSCOX24	1	3	RF off -> RF on	S	On	N/A	7	0	14.4703	194.47
CSCIJ2	1	3	RF off -> RF on	S	On	N/A	7	0	273.366	93.3665
CSCIN30	1	3	RF off -> RF on	S	On	N/A	7	0	252.897	72.8973
CSCIT22	1	3	RF off -> RF on	S	On	N/A	7	0	307.093	127.093
CSCJO9	1	3	RF off -> RF on	S	On	N/A	7	0	221.186	41.1859
CSCIR18	1	3	RF off -> RF on	S	On	N/A	8	0	64.7223	244.722
CSCOX24	1	3	RF off -> RF on	S	On	N/A	8	0	14.7436	194.744
CSCIJ2	1	3	RF off -> RF on	S	On	N/A	8	0	270	90
CSCIN30	1	3	RF off -> RF on	S	On	N/A	8	0	252.031	72.0309
CSCIT22	1	3	RF off -> RF on	S	On	N/A	8	0	91.5482	271.548
CSCJO9	1	3	RF off -> RF on	S	On	N/A	8	0	68.7495	248.749
CSCIR18	1	3	RF off -> RF on	S	On	N/A	9	0	354.644	174.644
CSCOX24	1	3	RF off -> RF on	S	On	N/A	9	0	17.354	197.354
CSCIJ2	1	3	RF off -> RF on	S	On	N/A	9	0	273.18	93.1798
CSCIN30	1	3	RF off -> RF on	S	On	N/A	9	0	252.474	72.4744
CSCIT22	1	3	RF off -> RF on	S	On	N/A	9	0	85.486	265.486
CSCJO9	1	3	RF off -> RF on	S	On	N/A	9	0	169.919	349.919
CSCIR18	1	3	RF off -> RF on	S	On	N/A	10	0	7.12502	187.125
CSCOX24	1	3	RF off -> RF on	S	On	N/A	10	0	19.2307	199.231
CSCIJ2	1	3	RF off -> RF on	S	On	N/A	10	0	268.152	88.1524
CSCIN30	1	3	RF off -> RF on	S	On	N/A	10	0	249.944	69.9439
CSCIT22	1	3	RF off -> RF on	S	On	N/A	10	0	135.807	315.807
CSCJO9	1	3	RF off -> RF on	S	On	N/A	10	1	295.974	115.974
CSCIR18	1	3	RF off -> RF on	S	On	N/A	11	0	111.251	291.251
CSCOX24	1	3	RF off -> RF on	S	On	N/A	11	0	7.49586	187.496
CSCIJ2	1	3	RF off -> RF on	S	On	N/A	11	0	274.899	94.8991
CSCIN30	1	3	RF off -> RF on	S	On	N/A	11	0	252.646	72.646
CSCIT22	1	3	RF off -> RF on	S	On	N/A	11	0	109.855	289.855
CSCJO9	1	3	RF off -> RF on	S	On	N/A	11	0	190.491	10.4915
CSCIR18	1	3	RF off -> RF on	S	On	N/A	12	0	108.034	288.034
CSCOX24	1	3	RF off -> RF on	S	On	N/A	12	0	40.8151	220.815
CSCIJ2	1	3	RF off -> RF on	S	On	N/A	12	0	266.934	86.9335
CSCIN30	1	3	RF off -> RF on	S	On	N/A	12	0	250.498	70.4976
CSCIT22	1	3	RF off -> RF on	S	On	N/A	12	0	30.9638	210.964
CSCJO9	1	3	RF off -> RF on	S	On	N/A	12	0	85.0303	265.03
CSCIR18	1	3	RF off -> RF on	S	On	N/A	13	0	90	270
CSCOX24	1	3	RF off -> RF on	S	On	N/A	13	0	35.5377	215.538
CSCIJ2	1	3	RF off -> RF on	S	On	N/A	13	0	271.591	91.5911
CSCIN30	1	3	RF off -> RF on	S	On	N/A	13	0	253.179	73.1786
CSCIT22	1	3	RF off -> RF on	S	On	N/A	13	0	294.775	114.775
CSCJO9	1	3	RF off -> RF on	S	On	N/A	13	0	311.878	131.878
CSCIR18	1	3	RF off -> RF on	S	On	N/A	14	0	101.31	281.31
CSCOX24	1	3	RF off -> RF on	S	On	N/A	14	0	40.7636	220.764
CSCIJ2	1	3	RF off -> RF on	S	On	N/A	14	0	268.363	88.3634
CSCIN30	1	3	RF off -> RF on	S	On	N/A	14	0	250.71	70.71
CSCIT22	1	3	RF off -> RF on	S	On	N/A	14	0	295.346	115.346
CSCJO9	1	3	RF off -> RF on	S	On	N/A	14	0	47.4896	227.49
CSCIR18	1	3	RF off -> RF on	S	On	N/A	15	0	81.8699	261.87
CSCOX24	1	3	RF off -> RF on	S	On	N/A	15	0	38.3675	218.367
CSCIJ2	1	3	RF off -> RF on	S	On	N/A	15	0	271.909	91.9092
CSCIN30	1	3	RF off -> RF on	S	On	N/A	15	0	250.498	70.4976
CSCIT22	1	3	RF off -> RF on	S	On	N/A	15	0	290.095	110.095
CSCJO9	1	3	RF off -> RF on	S	On	N/A	15	0	126.529	306.529
CSCIR18	1	3	RF off -> RF on	S	On	N/A	16	0	77.4712	257.471
CSCOX24	1	3	RF off -> RF on	S	On	N/A	16	0	34.992	214.992
CSCIJ2	1	3	RF off -> RF on	S	On	N/A	16	0	270	90
CSCIN30	1	3	RF off -> RF on	S	On	N/A	16	0	250.017	70.0169
CSCIT22	1	3	RF off -> RF on	S	On	N/A	16	0	287.447	107.447
CSCJO9	1	3	RF off -> RF on	S	On	N/A	16	0	211.329	31.3287
CSCIR18	1	3	RF off -> RF on	S	On	N/A	17	0	78.1113	258.111
CSCOX24	1	3	RF off -> RF on	S	On	N/A	17	0	60.9454	240.945
CSCIJ2	1	3	RF off -> RF on	S	On	N/A	17	0	270	90
CSCIN30	1	3	RF off -> RF on	S	On	N/A	17	0	255.069	75.0686
CSCIT22	1	3	RF off -> RF on	S	On	N/A	17	0	310.601	130.601
CSCJO9	1	3	RF off -> RF on	S	On	N/A	17	0	36.573	216.573
CSCIR18	1	3	RF off -> RF on	S	On	N/A	18	0	85.1009	265.101
CSCOX24	1	3	RF off -> RF on	S	On	N/A	18	0	45.971	225.971
CSCIJ2	1	3	RF off -> RF on	S	On	N/A	18	0	270	90
CSCIN30	1	3	RF off -> RF on	S	On	N/A	18	0	254.745	74.7449
CSCIT22	1	3	RF off -> RF on	S	On	N/A	18	0	310.236	130.236
CSCJO9	1	3	RF off -> RF on	S	On	N/A	18	0	344.745	164.745
CSCIR18	1	3	RF off -> RF on	S	On	N/A	19	0	78.6901	258.69
CSCOX24	1	3	RF off -> RF on	S	On	N/A	19	0	46.5482	226.548
CSCIJ2	1	3	RF off -> RF on	S	On	N/A	19	0	270	90
CSCIN30	1	3	RF off -> RF on	S	On	N/A	19	0	257.32	77.3196
CSCIT22	1	3	RF off -> RF on	S	On	N/A	19	0	313.727	133.727
CSCJO9	1	3	RF off -> RF on	S	On	N/A	19	0	165.964	345.964
CSCIR18	1	3	RF off -> RF on	S	On	N/A	20	0	83.0888	263.089
CSCOX24	1	3	RF off -> RF on	S	On	N/A	20	0	53.8807	233.881
CSCIJ2	1	3	RF off -> RF on	S	On	N/A	20	0	254.846	74.8459
CSCIN30	1	3	RF off -> RF on	S	On	N/A	20	0	253.61	73.6105
CSCIT22	1	3	RF off -> RF on	S	On	N/A	20	0	311.878	131.878
CSCJO9	1	3	RF off -> RF on	S	On	N/A	20	0	358.603	178.603
CSCIR18	1	3	RF off -> RF on	S	On	N/A	21	0	81.0274	261.027
CSCOX24	1	3	RF off -> RF on	S	On	N/A	21	0	49.2364	229.236
CSCIJ2	1	3	RF off -> RF on	S	On	N/A	21	1	218.047	38.047
CSCIN30	1	3	RF off -> RF on	S	On	N/A	21	0	258.959	78.9591
CSCIT22	1	3	RF off -> RF on	S	On	N/A	21	0	135	315
CSCJO9	1	3	RF off -> RF on	S	On	N/A	21	0	353.48	173.48
CSCIR18	1	3	RF off -> RF on	S	On	N/A	22	0	82.3039	262.304
CSCOX24	1	3	RF off -> RF on	S	On	N/A	22	0	49.7636	229.764
CSCIJ2	1	3	RF off -> RF on	S	On	N/A	22	1	233.471	53.4711
CSCIN30	1	3	RF off -> RF on	S	On	N/A	22	0	253.856	73.8557
CSCIT22	1	3	RF off -> RF on	S	On	N/A	22	0	265.101	85.1009
CSCJO9	1	3	RF off -> RF on	S	On	N/A	22	0	215.311	35.3112
CSCIR18	1	3	RF off -> RF on	S	On	N/A	23	0	80.3112	260.311
CSCOX24	1	3	RF off -> RF on	S	On	N/A	23	0	51.8428	231.843
CSCIJ2	1	3	RF off -> RF on	S	On	N/A	23	0	299.745	119.745
CSCIN30	1	3	RF off -> RF on	S	On	N/A	23	0	256.675	76.6755
CSCIT22	1	3	RF off -> RF on	S	On	N/A	23	0	138.504	318.504
CSCJO9	1	3	RF off -> RF on	S	On	N/A	23	0	349.695	169.695
CSCIR18	1	3	RF off -> RF on	S	On	N/A	24	0	79.8245	259.824
CSCOX24	1	3	RF off -> RF on	S	On	N/A	24	0	48.4474	228.447
CSCIJ2	1	3	RF off -> RF on	S	On	N/A	24	0	292.62	112.62
CSCIN30	1	3	RF off -> RF on	S	On	N/A	24	0	257.32	77.3196
CSCIT22	1	3	RF off -> RF on	S	On	N/A	24	0	106.587	286.587
CSCJO9	1	3	RF off -> RF on	S	On	N/A	24	0	10.7131	190.713
CSCIR18	1	3	RF off -> RF on	S	On	N/A	25	0	75.9638	255.964
CSCOX24	1	3	RF off -> RF on	S	On	N/A	25	0	52.3524	232.352
CSCIJ2	1	3	RF off -> RF on	S	On	N/A	25	0	292.62	112.62
CSCIN30	1	3	RF off -> RF on	S	On	N/A	25	0	254.055	74.0546
CSCIT22	1	3	RF off -> RF on	S	On	N/A	25	0	95.1022	275.102
CSCJO9	1	3	RF off -> RF on	S	On	N/A	25	0	330.945	150.945
CSCIR18	1	3	RF off -> RF on	S	On	N/A	26	0	74.876	254.876
CSCOX24	1	3	RF off -> RF on	S	On	N/A	26	0	49.3987	229.399
CSCIJ2	1	3	RF off -> RF on	S	On	N/A	26	0	292.036	112.036
CSCIN30	1	3	RF off -> RF on	S	On	N/A	26	0	259.216	79.2157
CSCIT22	1	3	RF off -> RF on	S	On	N/A	26	0	94.316	274.316
CSCJO9	1	3	RF off -> RF on	S	On	N/A	26	1	319.764	139.764
CSCIR18	1	3	RF off -> RF on	S	On	N/A	27	0	74.6237	254.624
CSCOX24	1	3	RF off -> RF on	S	On	N/A	27	0	52.125	232.125
CSCIJ2	1	3	RF off -> RF on	S	On	N/A	27	1	285.945	105.945
CSCIN30	1	3	RF off -> RF on	S	On	N/A	27	0	254.624	74.6237
CSCIT22	1	3	RF off -> RF on	S	On	N/A	27	0	94.6987	274.699
CSCJO9	1	3	RF off -> RF on	S	On	N/A	27	0	77.6192	257.619
CSCIR18	1	3	RF off -> RF on	S	On	N/A	28	0	75.5792	255.579
CSCOX24	1	3	RF off -> RF on	S	On	N/A	28	0	49.3987	229.399
CSCIJ2	1	3	RF off -> RF on	S	On	N/A	28	0	292.068	112.068
CSCIN30	1	3	RF off -> RF on	S	On	N/A	28	0	254.876	74.876
CSCIT22	1	3	RF off -> RF on	S	On	N/A	28	0	98.1301	278.13
CSCJO9	1	3	RF off -> RF on	S	On	N/A	28	0	351.254	171.254
CSCIR18	1	3	RF off -> RF on	S	On	N/A	29	0	77.3196	257.32
CSCOX24	1	3	RF off -> RF on	S	On	N/A	29	0	45	225
CSCIJ2	1	3	RF off -> RF on	S	On	N/A	29	0	223.831	43.8309
CSCIN30	1	3	RF off -> RF on	S	On	N/A	29	0	258.959	78.9591
CSCIT22	1	3	RF off -> RF on	S	On	N/A	29	0	98.4711	278.471
CSCJO9	1	3	RF off -> RF on	S	On	N/A	29	0	349.992	169.992
CSCIR18	1	3	RF off -> RF on	S	On	N/A	30	0	73.8866	253.887
CSCOX24	1	3	RF off -> RF on	S	On	N/A	30	0	53.7462	233.746
CSCIJ2	1	3	RF off -> RF on	S	On	N/A	30	0	237.265	57.2648
CSCIN30	1	3	RF off -> RF on	S	On	N/A	30	0	256.866	76.866
CSCIT22	1	3	RF off -> RF on	S	On	N/A	30	0	93.9909	273.991
CSCJO9	1	3	RF off -> RF on	S	On	N/A	30	1	90	270
CSCIR18	1	3	RF off -> RF on	S	On	N/A	31	0	74.0546	254.055
CSCOX24	1	3	RF off -> RF on	S	On	N/A	31	0	48.2397	228.24
CSCIJ2	1	3	RF off -> RF on	S	On	N/A	31	0	68.9625	248.962
CSCIN30	1	3	RF off -> RF on	S	On	N/A	31	0	254.197	74.1975
CSCIT22	1	3	RF off -> RF on	S	On	N/A	31	0	88.727	268.727
CSCJO9	1	3	RF off -> RF on	S	On	N/A	31	0	75.6507	255.651
CSCIR18	1	3	RF off -> RF on	S	On	N/A	32	0	74.4759	254.476
CSCOX24	1	3	RF off -> RF on	S	On	N/A	32	0	54.2933	234.293
CSCIJ2	1	3	RF off -> RF on	S	On	N/A	32	0	276.116	96.1155
CSCIN30	1	3	RF off -> RF on	S	On	N/A	32	0	254.814	74.8142
CSCIT22	1	3	RF off -> RF on	S	On	N/A	32	0	83.7966	263.797
CSCJO9	1	3	RF off -> RF on	S	On	N/A	32	0	17.1027	197.103
CSCIR18	1	3	RF off -> RF on	S	On	N/A	33	0	70.56	250.56
CSCOX24	1	3	RF off -> RF on	S	On	N/A	33	0	50.7106	230.711
CSCIJ2	1	3	RF off -> RF on	S	On	N/A	33	0	277.125	97.125
CSCIN30	1	3	RF off -> RF on	S	On	N/A	33	0	255.324	75.3236
CSCIT22	1	3	RF off -> RF on	S	On	N/A	33	0	83.047	263.047
CSCJO9	1	3	RF off -> RF on	S	On	N/A	33	0	275.618	95.6176
CSCIR18	1	3	RF off -> RF on	S	On	N/A	34	0	71.301	251.301
CSCOX24	1	3	RF off -> RF on	S	On	N/A	34	0	52.275	232.275
CSCIJ2	1	3	RF off -> RF on	S	On	N/A	34	1	304.046	124.046
CSCIN30	1	3	RF off -> RF on	S	On	N/A	34	0	256.759	76.7595
CSCIT22	1	3	RF off -> RF on	S	On	N/A	34	0	83.4802	263.48
CSCJO9	1	3	RF off -> RF on	S	On	N/A	34	0	110.556	290.556
CSCIR18	1	3	RF off -> RF on	S	On	N/A	35	0	72.8015	252.801
CSCOX24	1	3	RF off -> RF on	S	On	N/A	35	0	51.5819	231.582
CSCIJ2	1	3	RF off -> RF on	S	On	N/A	35	0	271.685	91.6847
CSCIN30	1	3	RF off -> RF on	S	On	N/A	35	0	257.196	77.1957
CSCIT22	1	3	RF off -> RF on	S	On	N/A	35	0	80.8377	260.838
CSCJO9	1	3	RF off -> RF on	S	On	N/A	35	0	242.021	62.0205
CSCLU40	2	5	RF on -> RF on	E	On	N/A	0	0	271.193	181.193
CSCIL9	2	5	RF on -> RF on	E	On	N/A	0	0	264.958	174.958
CSCKN21	2	5	RF on -> RF on	E	On	N/A	0	0	6.78897	276.789
CSBHR32	2	5	RF on -> RF on	E	On	N/A	0	0	137.386	47.3859
CSBHQ28	2	5	RF on -> RF on	E	On	N/A	0	0	70.56	340.56
CSCOS20	2	5	RF on -> RF on	E	On	N/A	0	0	318.814	228.814
CSCLU40	2	5	RF on -> RF on	E	On	N/A	1	0	273.9	183.9
CSCIL9	2	5	RF on -> RF on	E	On	N/A	1	0	196.314	106.314
CSCKN21	2	5	RF on -> RF on	E	On	N/A	1	0	354.094	264.094
CSBHR32	2	5	RF on -> RF on	E	On	N/A	1	0	142.883	52.8831
CSBHQ28	2	5	RF on -> RF on	E	On	N/A	1	0	108.435	18.4349
CSCOS20	2	5	RF on -> RF on	E	On	N/A	1	0	319.844	229.844
CSCLU40	2	5	RF on -> RF on	E	On	N/A	2	0	274.574	184.574
CSCIL9	2	5	RF on -> RF on	E	On	N/A	2	0	199.885	109.885
CSCKN21	2	5	RF on -> RF on	E	On	N/A	2	0	2.93567	272.936
CSBHR32	2	5	RF on -> RF on	E	On	N/A	2	0	138.27	48.2705
CSBHQ28	2	5	RF on -> RF on	E	On	N/A	2	0	104.826	14.8265
CSCOS20	2	5	RF on -> RF on	E	On	N/A	2	0	324.462	234.462
CSCLU40	2	5	RF on -> RF on	E	On	N/A	3	0	275.194	185.194
CSCIL9	2	5	RF on -> RF on	E	On	N/A	3	1	20.8545	290.854
CSCKN21	2	5	RF on -> RF on	E	On	N/A	3	0	9.46232	279.462
CSBHR32	2	5	RF on -> RF on	E	On	N/A	3	0	145.886	55.8855
CSBHQ28	2	5	RF on -> RF on	E	On	N/A	3	0	103.707	13.707
CSCOS20	2	5	RF on -> RF on	E	On	N/A	3	0	326.31	236.31
CSCLU40	2	5	RF on -> RF on	E	On	N/A	4	0	268.452	178.452
CSCIL9	2	5	RF on -> RF on	E	On	N/A	4	0	311.76	221.76
CSCKN21	2	5	RF on -> RF on	E	On	N/A	4	0	6.17018	276.17
CSBHR32	2	5	RF on -> RF on	E	On	N/A	4	0	147.339	57.3391
CSBHQ28	2	5	RF on -> RF on	E	On	N/A	4	0	105.255	15.2551
CSCOS20	2	5	RF on -> RF on	E	On	N/A	4	0	320.826	230.826
CSCLU40	2	5	RF on -> RF on	E	On	N/A	5	0	270	180
CSCIL9	2	5	RF on -> RF on	E	On	N/A	5	0	8.61565	278.616
CSCKN21	2	5	RF on -> RF on	E	On	N/A	5	0	5.5722	275.572
CSBHR32	2	5	RF on -> RF on	E	On	N/A	5	0	148.134	58.134
CSBHQ28	2	5	RF on -> RF on	E	On	N/A	5	0	108.886	18.8861
CSCOS20	2	5	RF on -> RF on	E	On	N/A	5	0	322.524	232.524
CSCLU40	2	5	RF on -> RF on	E	On	N/A	6	0	285.255	195.255
CSCIL9	2	5	RF on -> RF on	E	On	N/A	6	0	270	180
CSCKN21	2	5	RF on -> RF on	E	On	N/A	6	0	4.66686	274.667
CSBHR32	2	5	RF on -> RF on	E	On	N/A	6	0	145.923	55.9228
CSBHQ28	2	5	RF on -> RF on	E	On	N/A	6	0	113.429	23.4287
CSCOS20	2	5	RF on -> RF on	E	On	N/A	6	0	323.842	233.842
CSCLU40	2	5	RF on -> RF on	E	On	N/A	7	0	293.552	203.552
CSCIL9	2	5	RF on -> RF on	E	On	N/A	7	0	91.5911	1.59114
CSCKN21	2	5	RF on -> RF on	E	On	N/A	7	0	6.95296	276.953
CSBHR32	2	5	RF on -> RF on	E	On	N/A	7	1	238.134	148.134
CSBHQ28	2	5	RF on -> RF on	E	On	N/A	7	0	116.565	26.5651
CSCOS20	2	5	RF on -> RF on	E	On	N/A	7	0	330.461	240.461
CSCLU40	2	5	RF on -> RF on	E	On	N/A	8	0	296.565	206.565
CSCIL9	2	5	RF on -> RF on	E	On	N/A	8	0	84.144	354.144
CSCKN21	2	5	RF on -> RF on	E	On	N/A	8	0	5.38931	275.389
CSBHR32	2	5	RF on -> RF on	E	On	N/A	8	0	262.694	172.694
CSBHQ28	2	5	RF on -> RF on	E	On	N/A	8	0	125.538	35.5377
CSCOS20	2	5	RF on -> RF on	E	On	N/A	8	0	8.1301	278.13
CSCLU40	2	5	RF on -> RF on	E	On	N/A	9	0	304.019	214.019
CSCIL9	2	5	RF on -> RF on	E	On	N/A	9	0	83.047	353.047
CSCKN21	2	5	RF on -> RF on	E	On	N/A	9	0	8.1301	278.13
CSBHR32	2	5	RF on -> RF on	E	On	N/A	9	0	247.557	157.557
CSBHQ28	2	5	RF on -> RF on	E	On	N/A	9	0	124.077	34.0772
CSCOS20	2	5	RF on -> RF on	E	On	N/A	9	0	10.1755	280.176
CSCLU40	2	5	RF on -> RF on	E	On	N/A	10	0	299.055	209.055
CSCIL9	2	5	RF on -> RF on	E	On	N/A	10	0	78.1113	348.111
CSCKN21	2	5	RF on -> RF on	E	On	N/A	10	0	6.45882	276.459
CSBHR32	2	5	RF on -> RF on	E	On	N/A	10	0	247.557	157.557
CSBHQ28	2	5	RF on -> RF on	E	On	N/A	10	0	130.601	40.6013
CSCOS20	2	5	RF on -> RF on	E	On	N/A	10	0	1.4688	271.469
CSCLU40	2	5	RF on -> RF on	E	On	N/A	11	0	293.703	203.703
CSCIL9	2	5	RF on -> RF on	E	On	N/A	11	0	353.83	263.83
CSCKN21	2	5	RF on -> RF on	E	On	N/A	11	0	5.85601	275.856
CSBHR32	2	5	RF on -> RF on	E	On	N/A	11	0	240.422	150.422
CSBHQ28	2	5	RF on -> RF on	E	On	N/A	11	0	125.707	35.7067
CSCOS20	2	5	RF on -> RF on	E	On	N/A	11	0	6.17018	276.17
CSCLU40	2	5	RF on -> RF on	E	On	N/A	12	0	313.025	223.025
CSCIL9	2	5	RF on -> RF on	E	On	N/A	12	0	11.0409	281.041
CSCKN21	2	5	RF on -> RF on	E	On	N/A	12	0	8.53077	278.531
CSBHR32	2	5	RF on -> RF on	E	On	N/A	12	0	320.599	230.599
CSBHQ28	2	5	RF on -> RF on	E	On	N/A	12	0	125.272	35.2724
CSCOS20	2	5	RF on -> RF on	E	On	N/A	12	0	11.0409	281.041
CSCLU40	2	5	RF on -> RF on	E	On	N/A	13	0	315	225
CSCIL9	2	5	RF on -> RF on	E	On	N/A	13	0	88.5312	358.531
CSCKN21	2	5	RF on -> RF on	E	On	N/A	13	0	7.59464	277.595
CSBHR32	2	5	RF on -> RF on	E	On	N/A	13	0	240.068	150.068
CSBHQ28	2	5	RF on -> RF on	E	On	N/A	13	0	127.648	37.6476
CSCOS20	2	5	RF on -> RF on	E	On	N/A	13	0	11.3099	281.31
CSCLU40	2	5	RF on -> RF on	E	On	N/A	14	1	59.3003	329.3
CSCIL9	2	5	RF on -> RF on	E	On	N/A	14	0	260.538	170.538
CSCKN21	2	5	RF on -> RF on	E	On	N/A	14	0	12.0948	282.095
CSBHR32	2	5	RF on -> RF on	E	On	N/A	14	0	153.435	63.4349
CSBHQ28	2	5	RF on -> RF on	E	On	N/A	14	1	126.158	36.1582
CSCOS20	2	5	RF on -> RF on	E	On	N/A	14	0	5.85601	275.856
CSCLU40	2	5	RF on -> RF on	E	On	N/A	15	0	59.9314	329.931
CSCIL9	2	5	RF on -> RF on	E	On	N/A	15	0	240.422	150.422
CSCKN21	2	5	RF on -> RF on	E	On	N/A	15	0	5.07961	275.08
CSBHR32	2	5	RF on -> RF on	E	On	N/A	15	0	2.663	272.663
CSBHQ28	2	5	RF on -> RF on	E	On	N/A	15	0	135	45
CSCOS20	2	5	RF on -> RF on	E	On	N/A	15	0	4.3987	274.399
CSCLU40	2	5	RF on -> RF on	E	On	N/A	16	0	77.4712	347.471
CSCIL9	2	5	RF on -> RF on	E	On	N/A	16	0	107.784	17.7839
CSCKN21	2	5	RF on -> RF on	E	On	N/A	16	0	34.0772	304.077
CSBHR32	2	5	RF on -> RF on	E	On	N/A	16	0	12.5288	282.529
CSBHQ28	2	5	RF on -> RF on	E	On	N/A	16	0	139.399	49.3987
CSCOS20	2	5	RF on -> RF on	E	On	N/A	16	0	59.0362	329.036
CSCLU40	2	5	RF on -> RF on	E	On	N/A	17	0	77.3196	347.32
CSCIL9	2	5	RF on -> RF on	E	On	N/A	17	0	180	90
CSCKN21	2	5	RF on -> RF on	E	On	N/A	17	1	70.9065	340.907
CSBHR32	2	5	RF on -> RF on	E	On	N/A	17	0	6.95296	276.953
CSBHQ28	2	5	RF on -> RF on	E	On	N/A	17	0	139.236	49.2364
CSCOS20	2	5	RF on -> RF on	E	On	N/A	17	0	52.6961	322.696
CSCLU40	2	5	RF on -> RF on	E	On	N/A	18	0	71.5651	341.565
CSCIL9	2	5	RF on -> RF on	E	On	N/A	18	0	330.422	240.422
CSCKN21	2	5	RF on -> RF on	E	On	N/A	18	0	74.9816	344.982
CSBHR32	2	5	RF on -> RF on	E	On	N/A	18	0	5.85601	275.856
CSBHQ28	2	5	RF on -> RF on	E	On	N/A	18	1	202.521	112.521
CSCOS20	2	5	RF on -> RF on	E	On	N/A	18	0	56.6593	326.659
CSCLU40	2	5	RF on -> RF on	E	On	N/A	19	0	108.435	18.4349
CSCIL9	2	5	RF on -> RF on	E	On	N/A	19	0	82.5041	352.504
CSCKN21	2	5	RF on -> RF on	E	On	N/A	19	0	75.9638	345.964
CSBHR32	2	5	RF on -> RF on	E	On	N/A	19	0	357.207	267.207
CSBHQ28	2	5	RF on -> RF on	E	On	N/A	19	0	154.093	64.0935
CSCOS20	2	5	RF on -> RF on	E	On	N/A	19	1	74.0546	344.055
CSCLU40	2	5	RF on -> RF on	E	On	N/A	20	0	6.78897	276.789
CSCIL9	2	5	RF on -> RF on	E	On	N/A	20	0	80.7067	350.707
CSCKN21	2	5	RF on -> RF on	E	On	N/A	20	0	142.651	52.6507
CSBHR32	2	5	RF on -> RF on	E	On	N/A	20	0	345.256	255.256
CSBHQ28	2	5	RF on -> RF on	E	On	N/A	20	0	186.789	96.789
CSCOS20	2	5	RF on -> RF on	E	On	N/A	20	0	210.53	120.53
CSCLU40	2	5	RF on -> RF on	E	On	N/A	21	1	213.311	123.311
CSCIL9	2	5	RF on -> RF on	E	On	N/A	21	0	120.466	30.4655
CSCKN21	2	5	RF on -> RF on	E	On	N/A	21	0	173.541	83.5412
CSBHR32	2	5	RF on -> RF on	E	On	N/A	21	0	339.905	249.905
CSBHQ28	2	5	RF on -> RF on	E	On	N/A	21	0	235.376	145.376
CSCOS20	2	5	RF on -> RF on	E	On	N/A	21	0	261.469	171.469
CSCLU40	2	5	RF on -> RF on	E	On	N/A	22	0	226.736	136.736
CSCIL9	2	5	RF on -> RF on	E	On	N/A	22	0	84.6855	354.685
CSCKN21	2	5	RF on -> RF on	E	On	N/A	22	0	167.905	77.9052
CSBHR32	2	5	RF on -> RF on	E	On	N/A	22	0	333.435	243.435
CSBHQ28	2	5	RF on -> RF on	E	On	N/A	22	0	304.046	214.046
CSCOS20	2	5	RF on -> RF on	E	On	N/A	22	0	337.694	247.694
CSCLU40	2	5	RF on -> RF on	E	On	N/A	23	0	216.656	126.656
CSCIL9	2	5	RF on -> RF on	E	On	N/A	23	0	4.18492	274.185
CSCKN21	2	5	RF on -> RF on	E	On	N/A	23	0	108.435	18.4349
CSBHR32	2	5	RF on -> RF on	E	On	N/A	23	0	337.989	247.989
CSBHQ28	2	5	RF on -> RF on	E	On	N/A	23	1	327.095	237.095
CSCOS20	2	5	RF on -> RF on	E	On	N/A	23	0	342.897	252.897
CSCLU40	2	5	RF on -> RF on	E	On	N/A	24	0	222.769	132.769
CSCIL9	2	5	RF on -> RF on	E	On	N/A	24	0	295.514	205.514
CSCKN21	2	5	RF on -> RF on	E	On	N/A	24	0	230.964	140.964
CSBHR32	2	5	RF on -> RF on	E	On	N/A	24	0	340.463	250.463
CSBHQ28	2	5	RF on -> RF on	E	On	N/A	24	1	349.992	259.992
CSCOS20	2	5	RF on -> RF on	E	On	N/A	24	0	339.274	249.274
CSCLU40	2	5	RF on -> RF on	E	On	N/A	25	0	221.186	131.186
CSCIL9	2	5	RF on -> RF on	E	On	N/A	25	0	310.101	220.101
CSCKN21	2	5	RF on -> RF on	E	On	N/A	25	0	127.117	37.1169
CSBHR32	2	5	RF on -> RF on	E	On	N/A	25	0	333.925	243.925
CSBHQ28	2	5	RF on -> RF on	E	On	N/A	25	1	97.386	7.38604
CSCOS20	2	5	RF on -> RF on	E	On	N/A	25	0	308.089	218.089
CSCLU40	2	5	RF on -> RF on	E	On	N/A	26	0	220.462	130.462
CSCIL9	2	5	RF on -> RF on	E	On	N/A	26	0	280.62	190.62
CSCKN21	2	5	RF on -> RF on	E	On	N/A	26	0	119.197	29.1975
CSBHR32	2	5	RF on -> RF on	E	On	N/A	26	0	338.875	248.875
CSBHQ28	2	5	RF on -> RF on	E	On	N/A	26	0	95.8263	5.82634
CSCOS20	2	5	RF on -> RF on	E	On	N/A	26	1	152.301	62.3005
CSCLU40	2	5	RF on -> RF on	E	On	N/A	27	0	226.685	136.685
CSCIL9	2	5	RF on -> RF on	E	On	N/A	27	0	274.399	184.399
CSCKN21	2	5	RF on -> RF on	E	On	N/A	27	0	159.444	69.444
CSBHR32	2	5	RF on -> RF on	E	On	N/A	27	0	335.056	245.056
CSBHQ28	2	5	RF on -> RF on	E	On	N/A	27	0	91.2454	1.24536
CSCOS20	2	5	RF on -> RF on	E	On	N/A	27	0	277.595	187.595
CSCLU40	2	5	RF on -> RF on	E	On	N/A	28	0	226.909	136.909
CSCIL9	2	5	RF on -> RF on	E	On	N/A	28	0	315.971	225.971
CSCKN21	2	5	RF on -> RF on	E	On	N/A	28	0	119.745	29.7449
CSBHR32	2	5	RF on -> RF on	E	On	N/A	28	0	337.286	247.286
CSBHQ28	2	5	RF on -> RF on	E	On	N/A	28	0	84.2894	354.289
CSCOS20	2	5	RF on -> RF on	E	On	N/A	28	0	62.3005	332.301
CSCLU40	2	5	RF on -> RF on	E	On	N/A	29	0	217.451	127.451
CSCIL9	2	5	RF on -> RF on	E	On	N/A	29	0	308.66	218.66
CSCKN21	2	5	RF on -> RF on	E	On	N/A	29	0	322.125	232.125
CSBHR32	2	5	RF on -> RF on	E	On	N/A	29	0	339.305	249.305
CSBHQ28	2	5	RF on -> RF on	E	On	N/A	29	0	16.6992	286.699
CSCOS20	2	5	RF on -> RF on	E	On	N/A	29	0	43.9949	313.995
CSCLU40	2	5	RF on -> RF on	E	On	N/A	30	0	216.431	126.431
CSCIL9	2	5	RF on -> RF on	E	On	N/A	30	0	307.747	217.747
CSCKN21	2	5	RF on -> RF on	E	On	N/A	30	0	162.719	72.7185
CSBHR32	2	5	RF on -> RF on	E	On	N/A	30	0	333.435	243.435
CSBHQ28	2	5	RF on -> RF on	E	On	N/A	30	0	314.061	224.061
CSCOS20	2	5	RF on -> RF on	E	On	N/A	30	0	43.0908	313.091
CSCLU40	2	5	RF on -> RF on	E	On	N/A	31	0	221.424	131.424
CSCIL9	2	5	RF on -> RF on	E	On	N/A	31	0	306.119	216.119
CSCKN21	2	5	RF on -> RF on	E	On	N/A	31	0	195.593	105.593
CSBHR32	2	5	RF on -> RF on	E	On	N/A	31	0	337.286	247.286
CSBHQ28	2	5	RF on -> RF on	E	On	N/A	31	0	261.724	171.724
CSCOS20	2	5	RF on -> RF on	E	On	N/A	31	0	57.4259	327.426
CSCLU40	2	5	RF on -> RF on	E	On	N/A	32	0	199.573	109.573
CSCIL9	2	5	RF on -> RF on	E	On	N/A	32	0	312.51	222.51
CSCKN21	2	5	RF on -> RF on	E	On	N/A	32	0	193.761	103.761
CSBHR32	2	5	RF on -> RF on	E	On	N/A	32	0	335.136	245.136
CSBHQ28	2	5	RF on -> RF on	E	On	N/A	32	0	107.571	17.5713
CSCOS20	2	5	RF on -> RF on	E	On	N/A	32	0	53.6732	323.673
CSCLU40	2	5	RF on -> RF on	E	On	N/A	33	0	195.781	105.781
CSCIL9	2	5	RF on -> RF on	E	On	N/A	33	0	306.384	216.384
CSCKN21	2	5	RF on -> RF on	E	On	N/A	33	0	81.8699	351.87
CSBHR32	2	5	RF on -> RF on	E	On	N/A	33	0	317.49	227.49
CSBHQ28	2	5	RF on -> RF on	E	On	N/A	33	0	5.71059	275.711
CSCOS20	2	5	RF on -> RF on	E	On	N/A	33	0	49.2364	319.236
CSCLU40	2	5	RF on -> RF on	E	On	N/A	34	0	187.275	97.275
CSCIL9	2	5	RF on -> RF on	E	On	N/A	34	0	313.919	223.919
CSCKN21	2	5	RF on -> RF on	E	On	N/A	34	0	207.951	117.951
CSBHR32	2	5	RF on -> RF on	E	On	N/A	34	0	318.814	228.814
CSBHQ28	2	5	RF on -> RF on	E	On	N/A	34	0	300.735	210.735
CSCOS20	2	5	RF on -> RF on	E	On	N/A	34	0	49.7636	319.764
CSCLU40	2	5	RF on -> RF on	E	On	N/A	35	1	245.433	155.433
CSCIL9	2	5	RF on -> RF on	E	On	N/A	35	0	314.029	224.029
CSCKN21	2	5	RF on -> RF on	E	On	N/A	35	0	210.018	120.018
CSBHR32	2	5	RF on -> RF on	E	On	N/A	35	0	317.816	227.816
CSBHQ28	2	5	RF on -> RF on	E	On	N/A	35	0	295.201	205.201
CSCOS20	2	5	RF on -> RF on	E	On	N/A	35	0	50.8263	320.826
CSCIU41	6	1	RF on -> RF on	E	On	N/A	0	0	138.991	48.9909
CSCIL2	6	1	RF on -> RF on	E	On	N/A	0	0	28.393	298.393
CSCKN22	6	1	RF on -> RF on	E	On	N/A	0	1	103.57	13.5704
CSBHR24	6	1	RF on -> RF on	E	On	N/A	0	0	323.881	233.881
CSBHQ16	6	1	RF on -> RF on	E	On	N/A	0	0	82.4054	352.405
CSCOS23	6	1	RF on -> RF on	E	On	N/A	0	0	211.43	121.43
CSCIU41	6	1	RF on -> RF on	E	On	N/A	1	1	299.745	209.745
CSCIL2	6	1	RF on -> RF on	E	On	N/A	1	0	38.6598	308.66
CSCKN22	6	1	RF on -> RF on	E	On	N/A	1	1	135	45
CSBHR24	6	1	RF on -> RF on	E	On	N/A	1	0	0	270
CSBHQ16	6	1	RF on -> RF on	E	On	N/A	1	0	86.2686	356.269
CSCOS23	6	1	RF on -> RF on	E	On	N/A	1	0	211.504	121.504
CSCIU41	6	1	RF on -> RF on	E	On	N/A	2	0	91.1458	1.14576
CSCIL2	6	1	RF on -> RF on	E	On	N/A	2	0	39.2894	309.289
CSCKN22	6	1	RF on -> RF on	E	On	N/A	2	1	108.435	18.4349
CSBHR24	6	1	RF on -> RF on	E	On	N/A	2	0	135	45
CSBHQ16	6	1	RF on -> RF on	E	On	N/A	2	0	80.6901	350.69
CSCOS23	6	1	RF on -> RF on	E	On	N/A	2	0	213.341	123.341
CSCIU41	6	1	RF on -> RF on	E	On	N/A	3	1	39.8056	309.806
CSCIL2	6	1	RF on -> RF on	E	On	N/A	3	0	74.8459	344.846
CSCKN22	6	1	RF on -> RF on	E	On	N/A	3	1	36.8699	306.87
CSBHR24	6	1	RF on -> RF on	E	On	N/A	3	1	194.421	104.421
CSBHQ16	6	1	RF on -> RF on	E	On	N/A	3	0	82.0107	352.011
CSCOS23	6	1	RF on -> RF on	E	On	N/A	3	0	207.181	117.181
CSCIU41	6	1	RF on -> RF on	E	On	N/A	4	1	222.614	132.614
CSCIL2	6	1	RF on -> RF on	E	On	N/A	4	0	45	315
CSCKN22	6	1	RF on -> RF on	E	On	N/A	4	0	42.6141	312.614
CSBHR24	6	1	RF on -> RF on	E	On	N/A	4	0	29.876	299.876
CSBHQ16	6	1	RF on -> RF on	E	On	N/A	4	0	90	0
CSCOS23	6	1	RF on -> RF on	E	On	N/A	4	0	225	135
CSCIU41	6	1	RF on -> RF on	E	On	N/A	5	0	298.74	208.74
CSCIL2	6	1	RF on -> RF on	E	On	N/A	5	0	114.228	24.2277
CSCKN22	6	1	RF on -> RF on	E	On	N/A	5	0	266.009	176.009
CSBHR24	6	1	RF on -> RF on	E	On	N/A	5	0	218.454	128.454
CSBHQ16	6	1	RF on -> RF on	E	On	N/A	5	0	86.0995	356.1
CSCOS23	6	1	RF on -> RF on	E	On	N/A	5	0	215.362	125.362
CSCIU41	6	1	RF on -> RF on	E	On	N/A	6	0	29.0546	299.055
CSCIL2	6	1	RF on -> RF on	E	On	N/A	6	0	176.82	86.8202
CSCKN22	6	1	RF on -> RF on	E	On	N/A	6	1	271.79	181.79
CSBHR24	6	1	RF on -> RF on	E	On	N/A	6	0	69.9048	339.905
CSBHQ16	6	1	RF on -> RF on	E	On	N/A	6	0	79.992	349.992
CSCOS23	6	1	RF on -> RF on	E	On	N/A	6	0	216.119	126.119
CSCIU41	6	1	RF on -> RF on	E	On	N/A	7	1	205.866	115.866
CSCIL2	6	1	RF on -> RF on	E	On	N/A	7	0	289.855	199.855
CSCKN22	6	1	RF on -> RF on	E	On	N/A	7	1	228.504	138.504
CSBHR24	6	1	RF on -> RF on	E	On	N/A	7	0	349.992	259.992
CSBHQ16	6	1	RF on -> RF on	E	On	N/A	7	0	11.3099	281.31
CSCOS23	6	1	RF on -> RF on	E	On	N/A	7	0	217.999	127.999
CSCIU41	6	1	RF on -> RF on	E	On	N/A	8	0	13.3245	283.325
CSCIL2	6	1	RF on -> RF on	E	On	N/A	8	0	77.3196	347.32
CSCKN22	6	1	RF on -> RF on	E	On	N/A	8	0	180	90
CSBHR24	6	1	RF on -> RF on	E	On	N/A	8	0	22.8906	292.891
CSBHQ16	6	1	RF on -> RF on	E	On	N/A	8	0	33.0239	303.024
CSCOS23	6	1	RF on -> RF on	E	On	N/A	8	0	213.996	123.996
CSCIU41	6	1	RF on -> RF on	E	On	N/A	9	1	342.181	252.181
CSCIL2	6	1	RF on -> RF on	E	On	N/A	9	0	154.799	64.7989
CSCKN22	6	1	RF on -> RF on	E	On	N/A	9	0	214.509	124.509
CSBHR24	6	1	RF on -> RF on	E	On	N/A	9	0	154.179	64.179
CSBHQ16	6	1	RF on -> RF on	E	On	N/A	9	0	348.024	258.024
CSCOS23	6	1	RF on -> RF on	E	On	N/A	9	0	212.735	122.735
CSCIU41	6	1	RF on -> RF on	E	On	N/A	10	0	255.174	165.174
CSCIL2	6	1	RF on -> RF on	E	On	N/A	10	0	51.7098	321.71
CSCKN22	6	1	RF on -> RF on	E	On	N/A	10	1	284.826	194.826
CSBHR24	6	1	RF on -> RF on	E	On	N/A	10	0	157.964	67.9638
CSBHQ16	6	1	RF on -> RF on	E	On	N/A	10	0	301.185	211.185
CSCOS23	6	1	RF on -> RF on	E	On	N/A	10	0	211.701	121.701
CSCIU41	6	1	RF on -> RF on	E	On	N/A	11	1	317.291	227.291
CSCIL2	6	1	RF on -> RF on	E	On	N/A	11	0	352.093	262.093
CSCKN22	6	1	RF on -> RF on	E	On	N/A	11	1	307.747	217.747
CSBHR24	6	1	RF on -> RF on	E	On	N/A	11	0	1.39718	271.397
CSBHQ16	6	1	RF on -> RF on	E	On	N/A	11	0	315.785	225.785
CSCOS23	6	1	RF on -> RF on	E	On	N/A	11	0	214.992	124.992
CSCIU41	6	1	RF on -> RF on	E	On	N/A	12	1	177.879	87.8789
CSCIL2	6	1	RF on -> RF on	E	On	N/A	12	0	10.8403	280.84
CSCKN22	6	1	RF on -> RF on	E	On	N/A	12	1	270	180
CSBHR24	6	1	RF on -> RF on	E	On	N/A	12	0	339.59	249.59
CSBHQ16	6	1	RF on -> RF on	E	On	N/A	12	1	78.1785	348.179
CSCOS23	6	1	RF on -> RF on	E	On	N/A	12	0	212.381	122.381
CSCIU41	6	1	RF on -> RF on	E	On	N/A	13	0	332.819	242.819
CSCIL2	6	1	RF on -> RF on	E	On	N/A	13	0	356.634	266.634
CSCKN22	6	1	RF on -> RF on	E	On	N/A	13	0	90	0
CSBHR24	6	1	RF on -> RF on	E	On	N/A	13	0	129.472	39.4725
CSBHQ16	6	1	RF on -> RF on	E	On	N/A	13	0	13.6713	283.671
CSCOS23	6	1	RF on -> RF on	E	On	N/A	13	0	200.095	110.095
CSCIU41	6	1	RF on -> RF on	E	On	N/A	14	0	141.34	51.3402
CSCIL2	6	1	RF on -> RF on	E	On	N/A	14	0	210.343	120.343
CSCKN22	6	1	RF on -> RF on	E	On	N/A	14	0	330.945	240.945
CSBHR24	6	1	RF on -> RF on	E	On	N/A	14	0	144.904	54.9042
CSBHQ16	6	1	RF on -> RF on	E	On	N/A	14	0	313.958	223.958
CSCOS23	6	1	RF on -> RF on	E	On	N/A	14	0	204.341	114.341
CSCIU41	6	1	RF on -> RF on	E	On	N/A	15	1	240.751	150.751
CSCIL2	6	1	RF on -> RF on	E	On	N/A	15	0	300.141	210.141
CSCKN22	6	1	RF on -> RF on	E	On	N/A	15	1	267.754	177.754
CSBHR24	6	1	RF on -> RF on	E	On	N/A	15	0	23.5523	293.552
CSBHQ16	6	1	RF on -> RF on	E	On	N/A	15	0	28.4956	298.496
CSCOS23	6	1	RF on -> RF on	E	On	N/A	15	0	212.005	122.005
CSCIU41	6	1	RF on -> RF on	E	On	N/A	16	0	47.9508	317.951
CSCIL2	6	1	RF on -> RF on	E	On	N/A	16	1	53.9726	323.973
CSCKN22	6	1	RF on -> RF on	E	On	N/A	16	0	131.906	41.9059
CSBHR24	6	1	RF on -> RF on	E	On	N/A	16	0	41.1859	311.186
CSBHQ16	6	1	RF on -> RF on	E	On	N/A	16	0	263.367	173.367
CSCOS23	6	1	RF on -> RF on	E	On	N/A	16	0	207.699	117.699
CSCIU41	6	1	RF on -> RF on	E	On	N/A	17	0	86.8202	356.82
CSCIL2	6	1	RF on -> RF on	E	On	N/A	17	0	132.879	42.8789
CSCKN22	6	1	RF on -> RF on	E	On	N/A	17	0	73.54	343.54
CSBHR24	6	1	RF on -> RF on	E	On	N/A	17	0	47.2026	317.203
CSBHQ16	6	1	RF on -> RF on	E	On	N/A	17	0	175.236	85.2364
CSCOS23	6	1	RF on -> RF on	E	On	N/A	17	0	206.565	116.565
CSCIU41	6	1	RF on -> RF on	E	On	N/A	18	0	85.6013	355.601
CSCIL2	6	1	RF on -> RF on	E	On	N/A	18	0	16.8214	286.821
CSCKN22	6	1	RF on -> RF on	E	On	N/A	18	1	315	225
CSBHR24	6	1	RF on -> RF on	E	On	N/A	18	0	340.821	250.821
CSBHQ16	6	1	RF on -> RF on	E	On	N/A	18	0	256.149	166.149
CSCOS23	6	1	RF on -> RF on	E	On	N/A	18	0	202.011	112.011
CSCIU41	6	1	RF on -> RF on	E	On	N/A	19	0	294.102	204.102
CSCIL2	6	1	RF on -> RF on	E	On	N/A	19	0	310.156	220.156
CSCKN22	6	1	RF on -> RF on	E	On	N/A	19	0	195.819	105.819
CSBHR24	6	1	RF on -> RF on	E	On	N/A	19	0	35.5377	305.538
CSBHQ16	6	1	RF on -> RF on	E	On	N/A	19	0	321.843	231.843
CSCOS23	6	1	RF on -> RF on	E	On	N/A	19	0	200.095	110.095
CSCIU41	6	1	RF on -> RF on	E	On	N/A	20	0	172.304	82.3039
CSCIL2	6	1	RF on -> RF on	E	On	N/A	20	0	229.764	139.764
CSCKN22	6	1	RF on -> RF on	E	On	N/A	20	0	254.476	164.476
CSBHR24	6	1	RF on -> RF on	E	On	N/A	20	0	342.474	252.474
CSBHQ16	6	1	RF on -> RF on	E	On	N/A	20	1	348.69	258.69
CSCOS23	6	1	RF on -> RF on	E	On	N/A	20	0	198.435	108.435
CSCIU41	6	1	RF on -> RF on	E	On	N/A	21	1	274.97	184.97
CSCIL2	6	1	RF on -> RF on	E	On	N/A	21	0	357.397	267.397
CSCKN22	6	1	RF on -> RF on	E	On	N/A	21	0	117.35	27.3499
CSBHR24	6	1	RF on -> RF on	E	On	N/A	21	1	85.2364	355.236
CSBHQ16	6	1	RF on -> RF on	E	On	N/A	21	0	345.426	255.426
CSCOS23	6	1	RF on -> RF on	E	On	N/A	21	0	201.571	111.571
CSCIU41	6	1	RF on -> RF on	E	On	N/A	22	1	69.444	339.444
CSCIL2	6	1	RF on -> RF on	E	On	N/A	22	1	172.304	82.3039
CSCKN22	6	1	RF on -> RF on	E	On	N/A	22	0	258.906	168.906
CSBHR24	6	1	RF on -> RF on	E	On	N/A	22	0	1.33222	271.332
CSBHQ16	6	1	RF on -> RF on	E	On	N/A	22	0	29.7449	299.745
CSCOS23	6	1	RF on -> RF on	E	On	N/A	22	0	197.65	107.65
CSCIU41	6	1	RF on -> RF on	E	On	N/A	23	1	320.194	230.194
CSCIL2	6	1	RF on -> RF on	E	On	N/A	23	0	323.13	233.13
CSCKN22	6	1	RF on -> RF on	E	On	N/A	23	0	300.579	210.579
CSBHR24	6	1	RF on -> RF on	E	On	N/A	23	0	138.945	48.9452
CSBHQ16	6	1	RF on -> RF on	E	On	N/A	23	0	180	90
CSCOS23	6	1	RF on -> RF on	E	On	N/A	23	0	204.775	114.775
CSCIU41	6	1	RF on -> RF on	E	On	N/A	24	1	64.6538	334.654
CSCIL2	6	1	RF on -> RF on	E	On	N/A	24	0	313.781	223.781
CSCKN22	6	1	RF on -> RF on	E	On	N/A	24	0	65.556	335.556
CSBHR24	6	1	RF on -> RF on	E	On	N/A	24	0	112.479	22.4794
CSBHQ16	6	1	RF on -> RF on	E	On	N/A	24	0	219.644	129.644
CSCOS23	6	1	RF on -> RF on	E	On	N/A	24	0	201.251	111.251
CSCIU41	6	1	RF on -> RF on	E	On	N/A	25	0	122.829	32.8285
CSCIL2	6	1	RF on -> RF on	E	On	N/A	25	0	97.5946	7.59464
CSCKN22	6	1	RF on -> RF on	E	On	N/A	25	0	139.028	49.0283
CSBHR24	6	1	RF on -> RF on	E	On	N/A	25	0	271.123	181.123
CSBHQ16	6	1	RF on -> RF on	E	On	N/A	25	0	327.339	237.339
CSCOS23	6	1	RF on -> RF on	E	On	N/A	25	0	206.03	116.03
CSCIU41	6	1	RF on -> RF on	E	On	N/A	26	0	220.462	130.462
CSCIL2	6	1	RF on -> RF on	E	On	N/A	26	0	300.964	210.964
CSCKN22	6	1	RF on -> RF on	E	On	N/A	26	0	113.199	23.1986
CSBHR24	6	1	RF on -> RF on	E	On	N/A	26	0	180	90
CSBHQ16	6	1	RF on -> RF on	E	On	N/A	26	0	0	270
CSCOS23	6	1	RF on -> RF on	E	On	N/A	26	0	207.121	117.121
CSCIU41	6	1	RF on -> RF on	E	On	N/A	27	1	293.199	203.199
CSCIL2	6	1	RF on -> RF on	E	On	N/A	27	0	319.399	229.399
CSCKN22	6	1	RF on -> RF on	E	On	N/A	27	0	12.4074	282.407
CSBHR24	6	1	RF on -> RF on	E	On	N/A	27	0	210.964	120.964
CSBHQ16	6	1	RF on -> RF on	E	On	N/A	27	0	290.854	200.854
CSCOS23	6	1	RF on -> RF on	E	On	N/A	27	0	202.166	112.166
CSCIU41	6	1	RF on -> RF on	E	On	N/A	28	1	107.65	17.6501
CSCIL2	6	1	RF on -> RF on	E	On	N/A	28	0	187.275	97.275
CSCKN22	6	1	RF on -> RF on	E	On	N/A	28	0	138.715	48.7153
CSBHR24	6	1	RF on -> RF on	E	On	N/A	28	0	322.352	232.352
CSBHQ16	6	1	RF on -> RF on	E	On	N/A	28	0	56.6336	326.634
CSCOS23	6	1	RF on -> RF on	E	On	N/A	28	0	205.56	115.56
CSCIU41	6	1	RF on -> RF on	E	On	N/A	29	0	290.772	200.772
CSCIL2	6	1	RF on -> RF on	E	On	N/A	29	0	313.603	223.603
CSCKN22	6	1	RF on -> RF on	E	On	N/A	29	0	10.4375	280.437
CSBHR24	6	1	RF on -> RF on	E	On	N/A	29	0	263.118	173.118
CSBHQ16	6	1	RF on -> RF on	E	On	N/A	29	0	145.125	55.1247
CSCOS23	6	1	RF on -> RF on	E	On	N/A	29	0	200.956	110.956
CSCIU41	6	1	RF on -> RF on	E	On	N/A	30	0	347.471	257.471
CSCIL2	6	1	RF on -> RF on	E	On	N/A	30	0	109.231	19.2307
CSCKN22	6	1	RF on -> RF on	E	On	N/A	30	0	99.2726	9.2726
CSBHR24	6	1	RF on -> RF on	E	On	N/A	30	0	307.117	217.117
CSBHQ16	6	1	RF on -> RF on	E	On	N/A	30	0	229.086	139.086
CSCOS23	6	1	RF on -> RF on	E	On	N/A	30	0	208.301	118.301
CSCIU41	6	1	RF on -> RF on	E	On	N/A	31	0	286.699	196.699
CSCIL2	6	1	RF on -> RF on	E	On	N/A	31	0	45	315
CSCKN22	6	1	RF on -> RF on	E	On	N/A	31	0	19.5731	289.573
CSBHR24	6	1	RF on -> RF on	E	On	N/A	31	0	15.0184	285.018
CSBHQ16	6	1	RF on -> RF on	E	On	N/A	31	0	57.6193	327.619
CSCOS23	6	1	RF on -> RF on	E	On	N/A	31	0	201.125	111.125
CSCIU41	6	1	RF on -> RF on	E	On	N/A	32	0	50.6307	320.631
CSCIL2	6	1	RF on -> RF on	E	On	N/A	32	0	172.185	82.1847
CSCKN22	6	1	RF on -> RF on	E	On	N/A	32	0	294.59	204.59
CSBHR24	6	1	RF on -> RF on	E	On	N/A	32	0	111.615	21.6148
CSBHQ16	6	1	RF on -> RF on	E	On	N/A	32	0	70.9744	340.974
CSCOS23	6	1	RF on -> RF on	E	On	N/A	32	0	198.435	108.435
CSCIU41	6	1	RF on -> RF on	E	On	N/A	33	0	13.3245	283.325
CSCIL2	6	1	RF on -> RF on	E	On	N/A	33	0	99.0395	9.03948
CSCKN22	6	1	RF on -> RF on	E	On	N/A	33	1	293.318	203.318
CSBHR24	6	1	RF on -> RF on	E	On	N/A	33	0	100.67	10.6698
CSBHQ16	6	1	RF on -> RF on	E	On	N/A	33	0	260.655	170.655
CSCOS23	6	1	RF on -> RF on	E	On	N/A	33	0	201.801	111.801
CSCIU41	6	1	RF on -> RF on	E	On	N/A	34	0	243.435	153.435
CSCIL2	6	1	RF on -> RF on	E	On	N/A	34	0	67.0679	337.068
CSCKN22	6	1	RF on -> RF on	E	On	N/A	34	0	264.806	174.806
CSBHR24	6	1	RF on -> RF on	E	On	N/A	34	0	236.853	146.853
CSBHQ16	6	1	RF on -> RF on	E	On	N/A	34	0	322.028	232.028
CSCOS23	6	1	RF on -> RF on	E	On	N/A	34	0	200.323	110.323
CSCIU41	6	1	RF on -> RF on	E	On	N/A	35	1	149.931	59.9314
CSCIL2	6	1	RF on -> RF on	E	On	N/A	35	0	99.3099	9.30994
CSCKN22	6	1	RF on -> RF on	E	On	N/A	35	0	185.553	95.553
CSBHR24	6	1	RF on -> RF on	E	On	N/A	35	0	180	90
CSBHQ16	6	1	RF on -> RF on	E	On	N/A	35	0	157.751	67.751
CSCOS23	6	1	RF on -> RF on	E	On	N/A	35	0	209.055	119.055
CSCIU34	4	9	RF on -> RF off	W	Off	N/A	0	0	177.797	267.797
CSCIL18	4	9	RF on -> RF off	W	Off	N/A	0	0	352.694	82.6942
CSCKN17	4	9	RF on -> RF off	W	Off	N/A	0	1	253.664	343.664
CSBHR23	4	9	RF on -> RF off	W	Off	N/A	0	0	314.215	44.2152
CSBHQ29	4	9	RF on -> RF off	W	Off	N/A	0	0	66.5713	156.571
CSCOS30	4	9	RF on -> RF off	W	Off	N/A	0	1	10.7843	100.784
CSCIU34	4	9	RF on -> RF off	W	Off	N/A	1	0	109.093	199.093
CSCIL18	4	9	RF on -> RF off	W	Off	N/A	1	0	0	90
CSCKN17	4	9	RF on -> RF off	W	Off	N/A	1	1	214.216	304.216
CSBHR23	4	9	RF on -> RF off	W	Off	N/A	1	0	323.13	53.1301
CSBHQ29	4	9	RF on -> RF off	W	Off	N/A	1	0	66.8014	156.801
CSCOS30	4	9	RF on -> RF off	W	Off	N/A	1	1	26.131	116.131
CSCIU34	4	9	RF on -> RF off	W	Off	N/A	2	0	312.647	42.6467
CSCIL18	4	9	RF on -> RF off	W	Off	N/A	2	0	9.46232	99.4623
CSCKN17	4	9	RF on -> RF off	W	Off	N/A	2	0	214.186	304.186
CSBHR23	4	9	RF on -> RF off	W	Off	N/A	2	0	325.098	55.0975
CSBHQ29	4	9	RF on -> RF off	W	Off	N/A	2	0	71.5651	161.565
CSCOS30	4	9	RF on -> RF off	W	Off	N/A	2	0	8.47114	98.4711
CSCIU34	4	9	RF on -> RF off	W	Off	N/A	3	0	167.735	257.735
CSCIL18	4	9	RF on -> RF off	W	Off	N/A	3	0	11.3099	101.31
CSCKN17	4	9	RF on -> RF off	W	Off	N/A	3	0	225.855	315.855
CSBHR23	4	9	RF on -> RF off	W	Off	N/A	3	0	318.576	48.5763
CSBHQ29	4	9	RF on -> RF off	W	Off	N/A	3	0	70.4976	160.498
CSCOS30	4	9	RF on -> RF off	W	Off	N/A	3	0	0	90
CSCIU34	4	9	RF on -> RF off	W	Off	N/A	4	0	321.582	51.5819
CSCIL18	4	9	RF on -> RF off	W	Off	N/A	4	0	10.6197	100.62
CSCKN17	4	9	RF on -> RF off	W	Off	N/A	4	0	225	315
CSBHR23	4	9	RF on -> RF off	W	Off	N/A	4	0	323.13	53.1301
CSBHQ29	4	9	RF on -> RF off	W	Off	N/A	4	0	61.8584	151.858
CSCOS30	4	9	RF on -> RF off	W	Off	N/A	4	0	357.274	87.2737
CSCIU34	4	9	RF on -> RF off	W	Off	N/A	5	0	217.972	307.972
CSCIL18	4	9	RF on -> RF off	W	Off	N/A	5	1	11.8887	101.889
CSCKN17	4	9	RF on -> RF off	W	Off	N/A	5	0	219.958	309.958
CSBHR23	4	9	RF on -> RF off	W	Off	N/A	5	0	322.125	52.125
CSBHQ29	4	9	RF on -> RF off	W	Off	N/A	5	0	66.666	156.666
CSCOS30	4	9	RF on -> RF off	W	Off	N/A	5	0	353.211	83.211
CSCIU34	4	9	RF on -> RF off	W	Off	N/A	6	0	52.2243	142.224
CSCIL18	4	9	RF on -> RF off	W	Off	N/A	6	0	53.1301	143.13
CSCKN17	4	9	RF on -> RF off	W	Off	N/A	6	0	217.694	307.694
CSBHR23	4	9	RF on -> RF off	W	Off	N/A	6	0	320.711	50.7106
CSBHQ29	4	9	RF on -> RF off	W	Off	N/A	6	0	68.8753	158.875
CSCOS30	4	9	RF on -> RF off	W	Off	N/A	6	0	353.66	83.6598
CSCIU34	4	9	RF on -> RF off	W	Off	N/A	7	0	193.761	283.761
CSCIL18	4	9	RF on -> RF off	W	Off	N/A	7	0	55.0975	145.098
CSCKN17	4	9	RF on -> RF off	W	Off	N/A	7	0	225	315
CSBHR23	4	9	RF on -> RF off	W	Off	N/A	7	0	323.393	53.3929
CSBHQ29	4	9	RF on -> RF off	W	Off	N/A	7	0	66.666	156.666
CSCOS30	4	9	RF on -> RF off	W	Off	N/A	7	0	358.568	88.5679
CSCIU34	4	9	RF on -> RF off	W	Off	N/A	8	0	163.496	253.496
CSCIL18	4	9	RF on -> RF off	W	Off	N/A	8	0	341.565	71.5651
CSCKN17	4	9	RF on -> RF off	W	Off	N/A	8	0	215.272	305.272
CSBHR23	4	9	RF on -> RF off	W	Off	N/A	8	0	323.881	53.8807
CSBHQ29	4	9	RF on -> RF off	W	Off	N/A	8	0	72.4744	162.474
CSCOS30	4	9	RF on -> RF off	W	Off	N/A	8	0	354.685	84.6855
CSCIU34	4	9	RF on -> RF off	W	Off	N/A	9	0	165.5	255.5
CSCIL18	4	9	RF on -> RF off	W	Off	N/A	9	0	331.39	61.3895
CSCKN17	4	9	RF on -> RF off	W	Off	N/A	9	0	222.647	312.647
CSBHR23	4	9	RF on -> RF off	W	Off	N/A	9	0	320.711	50.7106
CSBHQ29	4	9	RF on -> RF off	W	Off	N/A	9	0	70.71	160.71
CSCOS30	4	9	RF on -> RF off	W	Off	N/A	9	1	34.992	124.992
CSCIU34	4	9	RF on -> RF off	W	Off	N/A	10	0	135.83	225.83
CSCIL18	4	9	RF on -> RF off	W	Off	N/A	10	1	233.807	323.807
CSCKN17	4	9	RF on -> RF off	W	Off	N/A	10	0	220.236	310.236
CSBHR23	4	9	RF on -> RF off	W	Off	N/A	10	0	292.891	22.8906
CSBHQ29	4	9	RF on -> RF off	W	Off	N/A	10	0	63.9967	153.997
CSCOS30	4	9	RF on -> RF off	W	Off	N/A	10	0	38.6598	128.66
CSCIU34	4	9	RF on -> RF off	W	Off	N/A	11	0	307.648	37.6476
CSCIL18	4	9	RF on -> RF off	W	Off	N/A	11	0	238.523	328.523
CSCKN17	4	9	RF on -> RF off	W	Off	N/A	11	0	217.794	307.794
CSBHR23	4	9	RF on -> RF off	W	Off	N/A	11	0	301.535	31.5348
CSBHQ29	4	9	RF on -> RF off	W	Off	N/A	11	0	63.4349	153.435
CSCOS30	4	9	RF on -> RF off	W	Off	N/A	11	1	40.9717	130.972
CSCIU34	4	9	RF on -> RF off	W	Off	N/A	12	0	117.597	207.597
CSCIL18	4	9	RF on -> RF off	W	Off	N/A	12	0	12.1715	102.171
CSCKN17	4	9	RF on -> RF off	W	Off	N/A	12	0	222.825	312.825
CSBHR23	4	9	RF on -> RF off	W	Off	N/A	12	0	309.806	39.8056
CSBHQ29	4	9	RF on -> RF off	W	Off	N/A	12	0	72.3499	162.35
CSCOS30	4	9	RF on -> RF off	W	Off	N/A	12	0	41.0818	131.082
CSCIU34	4	9	RF on -> RF off	W	Off	N/A	13	0	178.958	268.958
CSCIL18	4	9	RF on -> RF off	W	Off	N/A	13	0	29.6237	119.624
CSCKN17	4	9	RF on -> RF off	W	Off	N/A	13	0	222.93	312.93
CSBHR23	4	9	RF on -> RF off	W	Off	N/A	13	1	308.66	38.6598
CSBHQ29	4	9	RF on -> RF off	W	Off	N/A	13	0	68.9625	158.962
CSCOS30	4	9	RF on -> RF off	W	Off	N/A	13	0	41.0818	131.082
CSCIU34	4	9	RF on -> RF off	W	Off	N/A	14	0	35.3948	125.395
CSCIL18	4	9	RF on -> RF off	W	Off	N/A	14	0	37.1169	127.117
CSCKN17	4	9	RF on -> RF off	W	Off	N/A	14	0	231.17	321.17
CSBHR23	4	9	RF on -> RF off	W	Off	N/A	14	0	308.501	38.5007
CSBHQ29	4	9	RF on -> RF off	W	Off	N/A	14	0	75.4655	165.466
CSCOS30	4	9	RF on -> RF off	W	Off	N/A	14	0	314.215	44.2152
CSCIU34	4	9	RF on -> RF off	W	Off	N/A	15	0	60.3955	150.396
CSCIL18	4	9	RF on -> RF off	W	Off	N/A	15	0	70.9065	160.907
CSCKN17	4	9	RF on -> RF off	W	Off	N/A	15	0	219.958	309.958
CSBHR23	4	9	RF on -> RF off	W	Off	N/A	15	0	315.744	45.7441
CSBHQ29	4	9	RF on -> RF off	W	Off	N/A	15	0	100.685	190.685
CSCOS30	4	9	RF on -> RF off	W	Off	N/A	15	0	320.332	50.3322
CSCIU34	4	9	RF on -> RF off	W	Off	N/A	16	0	79.9194	169.919
CSCIL18	4	9	RF on -> RF off	W	Off	N/A	16	0	190.84	280.84
CSCKN17	4	9	RF on -> RF off	W	Off	N/A	16	0	222.184	312.184
CSBHR23	4	9	RF on -> RF off	W	Off	N/A	16	0	339.717	69.7174
CSBHQ29	4	9	RF on -> RF off	W	Off	N/A	16	0	207.848	297.848
CSCOS30	4	9	RF on -> RF off	W	Off	N/A	16	0	318.094	48.0941
CSCIU34	4	9	RF on -> RF off	W	Off	N/A	17	0	160.974	250.974
CSCIL18	4	9	RF on -> RF off	W	Off	N/A	17	0	81.7406	171.741
CSCKN17	4	9	RF on -> RF off	W	Off	N/A	17	0	218.367	308.367
CSBHR23	4	9	RF on -> RF off	W	Off	N/A	17	0	331.858	61.8584
CSBHQ29	4	9	RF on -> RF off	W	Off	N/A	17	1	229.028	319.028
CSCOS30	4	9	RF on -> RF off	W	Off	N/A	17	0	358.21	88.2101
CSCIU34	4	9	RF on -> RF off	W	Off	N/A	18	0	146.929	236.929
CSCIL18	4	9	RF on -> RF off	W	Off	N/A	18	0	177.955	267.955
CSCKN17	4	9	RF on -> RF off	W	Off	N/A	18	0	221.285	311.285
CSBHR23	4	9	RF on -> RF off	W	Off	N/A	18	0	337.286	67.2856
CSBHQ29	4	9	RF on -> RF off	W	Off	N/A	18	0	250.71	340.71
CSCOS30	4	9	RF on -> RF off	W	Off	N/A	18	0	357.797	87.7974
CSCIU34	4	9	RF on -> RF off	W	Off	N/A	19	0	127.569	217.569
CSCIL18	4	9	RF on -> RF off	W	Off	N/A	19	0	179.246	269.246
CSCKN17	4	9	RF on -> RF off	W	Off	N/A	19	0	223.315	313.315
CSBHR23	4	9	RF on -> RF off	W	Off	N/A	19	0	339.829	69.8293
CSBHQ29	4	9	RF on -> RF off	W	Off	N/A	19	0	260.538	350.538
CSCOS30	4	9	RF on -> RF off	W	Off	N/A	19	1	38.4802	128.48
CSCIU34	4	9	RF on -> RF off	W	Off	N/A	20	0	240.255	330.255
CSCIL18	4	9	RF on -> RF off	W	Off	N/A	20	0	188.297	278.297
CSCKN17	4	9	RF on -> RF off	W	Off	N/A	20	0	220.314	310.314
CSBHR23	4	9	RF on -> RF off	W	Off	N/A	20	0	338.875	68.8753
CSBHQ29	4	9	RF on -> RF off	W	Off	N/A	20	0	251.862	341.862
CSCOS30	4	9	RF on -> RF off	W	Off	N/A	20	0	16.2602	106.26
CSCIU34	4	9	RF on -> RF off	W	Off	N/A	21	0	90	180
CSCIL18	4	9	RF on -> RF off	W	Off	N/A	21	0	189.782	279.782
CSCKN17	4	9	RF on -> RF off	W	Off	N/A	21	0	221.392	311.392
CSBHR23	4	9	RF on -> RF off	W	Off	N/A	21	0	337.964	67.9638
CSBHQ29	4	9	RF on -> RF off	W	Off	N/A	21	0	258.465	348.465
CSCOS30	4	9	RF on -> RF off	W	Off	N/A	21	0	18.4349	108.435
CSCIU34	4	9	RF on -> RF off	W	Off	N/A	22	0	50.1944	140.194
CSCIL18	4	9	RF on -> RF off	W	Off	N/A	22	0	189.782	279.782
CSCKN17	4	9	RF on -> RF off	W	Off	N/A	22	0	225.807	315.807
CSBHR23	4	9	RF on -> RF off	W	Off	N/A	22	0	339.717	69.7174
CSBHQ29	4	9	RF on -> RF off	W	Off	N/A	22	0	253.909	343.909
CSCOS30	4	9	RF on -> RF off	W	Off	N/A	22	0	17.354	107.354
CSCIU34	4	9	RF on -> RF off	W	Off	N/A	23	0	39.2072	129.207
CSCIL18	4	9	RF on -> RF off	W	Off	N/A	23	0	191.725	281.725
CSCKN17	4	9	RF on -> RF off	W	Off	N/A	23	0	230.194	320.194
CSBHR23	4	9	RF on -> RF off	W	Off	N/A	23	0	335.695	65.6955
CSBHQ29	4	9	RF on -> RF off	W	Off	N/A	23	0	259.38	349.38
CSCOS30	4	9	RF on -> RF off	W	Off	N/A	23	0	8.1301	98.1301
CSCIU34	4	9	RF on -> RF off	W	Off	N/A	24	0	28.0725	118.072
CSCIL18	4	9	RF on -> RF off	W	Off	N/A	24	0	193.134	283.134
CSCKN17	4	9	RF on -> RF off	W	Off	N/A	24	0	227.246	317.246
CSBHR23	4	9	RF on -> RF off	W	Off	N/A	24	0	311.468	41.4677
CSBHQ29	4	9	RF on -> RF off	W	Off	N/A	24	0	256.171	346.171
CSCOS30	4	9	RF on -> RF off	W	Off	N/A	24	0	4.66686	94.6669
CSCIU34	4	9	RF on -> RF off	W	Off	N/A	25	0	356.009	86.0091
CSCIL18	4	9	RF on -> RF off	W	Off	N/A	25	0	191.129	281.129
CSCKN17	4	9	RF on -> RF off	W	Off	N/A	25	0	219.908	309.908
CSBHR23	4	9	RF on -> RF off	W	Off	N/A	25	0	50.4403	140.44
CSBHQ29	4	9	RF on -> RF off	W	Off	N/A	25	0	259.939	349.939
CSCOS30	4	9	RF on -> RF off	W	Off	N/A	25	0	6.42875	96.4287
CSCIU34	4	9	RF on -> RF off	W	Off	N/A	26	0	349.287	79.2869
CSCIL18	4	9	RF on -> RF off	W	Off	N/A	26	0	189.162	279.162
CSCKN17	4	9	RF on -> RF off	W	Off	N/A	26	0	211.562	301.562
CSBHR23	4	9	RF on -> RF off	W	Off	N/A	26	0	121.247	211.247
CSBHQ29	4	9	RF on -> RF off	W	Off	N/A	26	0	24.7343	114.734
CSCOS30	4	9	RF on -> RF off	W	Off	N/A	26	0	2.75911	92.7591
CSCIU34	4	9	RF on -> RF off	W	Off	N/A	27	0	346.866	76.866
CSCIL18	4	9	RF on -> RF off	W	Off	N/A	27	0	186.009	276.009
CSCKN17	4	9	RF on -> RF off	W	Off	N/A	27	0	208.113	298.113
CSBHR23	4	9	RF on -> RF off	W	Off	N/A	27	0	275.08	5.07961
CSBHQ29	4	9	RF on -> RF off	W	Off	N/A	27	0	14.5111	104.511
CSCOS30	4	9	RF on -> RF off	W	Off	N/A	27	0	6.49935	96.4993
CSCIU34	4	9	RF on -> RF off	W	Off	N/A	28	0	349.778	79.7778
CSCIL18	4	9	RF on -> RF off	W	Off	N/A	28	0	192.339	282.339
CSCKN17	4	9	RF on -> RF off	W	Off	N/A	28	0	221.186	311.186
CSBHR23	4	9	RF on -> RF off	W	Off	N/A	28	1	281.31	11.3099
CSBHQ29	4	9	RF on -> RF off	W	Off	N/A	28	0	17.488	107.488
CSCOS30	4	9	RF on -> RF off	W	Off	N/A	28	0	8.22672	98.2267
CSCIU34	4	9	RF on -> RF off	W	Off	N/A	29	0	351.87	81.8699
CSCIL18	4	9	RF on -> RF off	W	Off	N/A	29	0	195.461	285.461
CSCKN17	4	9	RF on -> RF off	W	Off	N/A	29	0	218.53	308.53
CSBHR23	4	9	RF on -> RF off	W	Off	N/A	29	0	288.825	18.8247
CSBHQ29	4	9	RF on -> RF off	W	Off	N/A	29	0	14.8265	104.826
CSCOS30	4	9	RF on -> RF off	W	Off	N/A	29	0	3.57633	93.5763
CSCIU34	4	9	RF on -> RF off	W	Off	N/A	30	0	346.827	76.8274
CSCIL18	4	9	RF on -> RF off	W	Off	N/A	30	0	187.001	277.001
CSCKN17	4	9	RF on -> RF off	W	Off	N/A	30	0	173.157	263.157
CSBHR23	4	9	RF on -> RF off	W	Off	N/A	30	0	308.157	38.1572
CSBHQ29	4	9	RF on -> RF off	W	Off	N/A	30	0	15.732	105.732
CSCOS30	4	9	RF on -> RF off	W	Off	N/A	30	0	4.08562	94.0856
CSCIU34	4	9	RF on -> RF off	W	Off	N/A	31	0	0	90
CSCIL18	4	9	RF on -> RF off	W	Off	N/A	31	0	225	315
CSCKN17	4	9	RF on -> RF off	W	Off	N/A	31	0	194.657	284.657
CSBHR23	4	9	RF on -> RF off	W	Off	N/A	31	0	299.624	29.6237
CSBHQ29	4	9	RF on -> RF off	W	Off	N/A	31	0	18.1038	108.104
CSCOS30	4	9	RF on -> RF off	W	Off	N/A	31	0	5.87739	95.8774
CSCIU34	4	9	RF on -> RF off	W	Off	N/A	32	0	353.29	83.2902
CSCIL18	4	9	RF on -> RF off	W	Off	N/A	32	0	212.829	302.829
CSCKN17	4	9	RF on -> RF off	W	Off	N/A	32	0	203.305	293.305
CSBHR23	4	9	RF on -> RF off	W	Off	N/A	32	0	309.936	39.9364
CSBHQ29	4	9	RF on -> RF off	W	Off	N/A	32	0	19.6538	109.654
CSCOS30	4	9	RF on -> RF off	W	Off	N/A	32	0	7.38604	97.386
CSCIU34	4	9	RF on -> RF off	W	Off	N/A	33	0	353.454	83.4537
CSCIL18	4	9	RF on -> RF off	W	Off	N/A	33	0	207.937	297.937
CSCKN17	4	9	RF on -> RF off	W	Off	N/A	33	0	196.587	286.587
CSBHR23	4	9	RF on -> RF off	W	Off	N/A	33	0	300.033	30.0333
CSBHQ29	4	9	RF on -> RF off	W	Off	N/A	33	0	16.607	106.607
CSCOS30	4	9	RF on -> RF off	W	Off	N/A	33	0	13.627	103.627
CSCIU34	4	9	RF on -> RF off	W	Off	N/A	34	0	349.16	79.1597
CSCIL18	4	9	RF on -> RF off	W	Off	N/A	34	0	211.608	301.608
CSCKN17	4	9	RF on -> RF off	W	Off	N/A	34	0	150.499	240.499
CSBHR23	4	9	RF on -> RF off	W	Off	N/A	34	0	299.407	29.4072
CSBHQ29	4	9	RF on -> RF off	W	Off	N/A	34	0	21.6148	111.615
CSCOS30	4	9	RF on -> RF off	W	Off	N/A	34	0	359.215	89.2152
CSCIU34	4	9	RF on -> RF off	W	Off	N/A	35	0	0	90
CSCIL18	4	9	RF on -> RF off	W	Off	N/A	35	0	208.673	298.673
CSCKN17	4	9	RF on -> RF off	W	Off	N/A	35	0	141.582	231.582
CSBHR23	4	9	RF on -> RF off	W	Off	N/A	35	0	304.16	34.1597
CSBHQ29	4	9	RF on -> RF off	W	Off	N/A	35	0	18.1219	108.122
CSCOS30	4	9	RF on -> RF off	W	Off	N/A	35	0	217.405	307.405
CSCIR17	5	6	RF off -> RF off	N	Off	N/A	0	0	6.84277	6.84277
CSCOX22	5	6	RF off -> RF off	N	Off	N/A	0	0	107.622	107.622
CSCIJ35	5	6	RF off -> RF off	N	Off	N/A	0	0	305.112	305.112
CSCIN11	5	6	RF off -> RF off	N	Off	N/A	0	0	301.809	301.809
CSCIT2	5	6	RF off -> RF off	N	Off	N/A	0	0	337.694	337.694
CSCJO17	5	6	RF off -> RF off	N	Off	N/A	0	0	305.331	305.331
CSCIR17	5	6	RF off -> RF off	N	Off	N/A	1	0	6.00901	6.00901
CSCOX22	5	6	RF off -> RF off	N	Off	N/A	1	0	18.6669	18.6669
CSCIJ35	5	6	RF off -> RF off	N	Off	N/A	1	0	307.666	307.666
CSCIN11	5	6	RF off -> RF off	N	Off	N/A	1	0	48.7314	48.7314
CSCIT2	5	6	RF off -> RF off	N	Off	N/A	1	0	10.008	10.008
CSCJO17	5	6	RF off -> RF off	N	Off	N/A	1	0	313.898	313.898
CSCIR17	5	6	RF off -> RF off	N	Off	N/A	2	0	2.77022	2.77022
CSCOX22	5	6	RF off -> RF off	N	Off	N/A	2	0	36.6743	36.6743
CSCIJ35	5	6	RF off -> RF off	N	Off	N/A	2	0	352.405	352.405
CSCIN11	5	6	RF off -> RF off	N	Off	N/A	2	0	42.7094	42.7094
CSCIT2	5	6	RF off -> RF off	N	Off	N/A	2	0	176.379	176.379
CSCJO17	5	6	RF off -> RF off	N	Off	N/A	2	0	102.724	102.724
CSCIR17	5	6	RF off -> RF off	N	Off	N/A	3	0	5.19443	5.19443
CSCOX22	5	6	RF off -> RF off	N	Off	N/A	3	0	49.2142	49.2142
CSCIJ35	5	6	RF off -> RF off	N	Off	N/A	3	0	36.6656	36.6656
CSCIN11	5	6	RF off -> RF off	N	Off	N/A	3	0	98.5046	98.5046
CSCIT2	5	6	RF off -> RF off	N	Off	N/A	3	0	196.991	196.991
CSCJO17	5	6	RF off -> RF off	N	Off	N/A	3	0	179.061	179.061
CSCIR17	5	6	RF off -> RF off	N	Off	N/A	4	0	0	0
CSCOX22	5	6	RF off -> RF off	N	Off	N/A	4	0	38.2902	38.2902
CSCIJ35	5	6	RF off -> RF off	N	Off	N/A	4	0	235.376	235.376
CSCIN11	5	6	RF off -> RF off	N	Off	N/A	4	0	31.4875	31.4875
CSCIT2	5	6	RF off -> RF off	N	Off	N/A	4	0	349.418	349.418
CSCJO17	5	6	RF off -> RF off	N	Off	N/A	4	0	215.311	215.311
CSCIR17	5	6	RF off -> RF off	N	Off	N/A	5	0	7.59464	7.59464
CSCOX22	5	6	RF off -> RF off	N	Off	N/A	5	0	70.8664	70.8664
CSCIJ35	5	6	RF off -> RF off	N	Off	N/A	5	0	102.693	102.693
CSCIN11	5	6	RF off -> RF off	N	Off	N/A	5	0	229.279	229.279
CSCIT2	5	6	RF off -> RF off	N	Off	N/A	5	0	3.33385	3.33385
CSCJO17	5	6	RF off -> RF off	N	Off	N/A	5	0	223.815	223.815
CSCIR17	5	6	RF off -> RF off	N	Off	N/A	6	0	2.60256	2.60256
CSCOX22	5	6	RF off -> RF off	N	Off	N/A	6	0	152.501	152.501
CSCIJ35	5	6	RF off -> RF off	N	Off	N/A	6	0	179.293	179.293
CSCIN11	5	6	RF off -> RF off	N	Off	N/A	6	0	72.6067	72.6067
CSCIT2	5	6	RF off -> RF off	N	Off	N/A	6	0	126.764	126.764
CSCJO17	5	6	RF off -> RF off	N	Off	N/A	6	0	213.69	213.69
CSCIR17	5	6	RF off -> RF off	N	Off	N/A	7	0	0.678025	0.678025
CSCOX22	5	6	RF off -> RF off	N	Off	N/A	7	1	273.151	273.151
CSCIJ35	5	6	RF off -> RF off	N	Off	N/A	7	0	101.31	101.31
CSCIN11	5	6	RF off -> RF off	N	Off	N/A	7	0	8.42697	8.42697
CSCIT2	5	6	RF off -> RF off	N	Off	N/A	7	0	266.186	266.186
CSCJO17	5	6	RF off -> RF off	N	Off	N/A	7	0	141.159	141.159
CSCIR17	5	6	RF off -> RF off	N	Off	N/A	8	0	5.50548	5.50548
CSCOX22	5	6	RF off -> RF off	N	Off	N/A	8	0	296.565	296.565
CSCIJ35	5	6	RF off -> RF off	N	Off	N/A	8	0	99.8113	99.8113
CSCIN11	5	6	RF off -> RF off	N	Off	N/A	8	0	109.134	109.134
CSCIT2	5	6	RF off -> RF off	N	Off	N/A	8	0	0	0
CSCJO17	5	6	RF off -> RF off	N	Off	N/A	8	0	166.945	166.945
CSCIR17	5	6	RF off -> RF off	N	Off	N/A	9	0	13.861	13.861
CSCOX22	5	6	RF off -> RF off	N	Off	N/A	9	0	315.49	315.49
CSCIJ35	5	6	RF off -> RF off	N	Off	N/A	9	0	97.125	97.125
CSCIN11	5	6	RF off -> RF off	N	Off	N/A	9	0	101.547	101.547
CSCIT2	5	6	RF off -> RF off	N	Off	N/A	9	0	20.0452	20.0452
CSCJO17	5	6	RF off -> RF off	N	Off	N/A	9	0	167.074	167.074
CSCIR17	5	6	RF off -> RF off	N	Off	N/A	10	0	20.7723	20.7723
CSCOX22	5	6	RF off -> RF off	N	Off	N/A	10	0	52.125	52.125
CSCIJ35	5	6	RF off -> RF off	N	Off	N/A	10	0	94.8304	94.8304
CSCIN11	5	6	RF off -> RF off	N	Off	N/A	10	0	105.301	105.301
CSCIT2	5	6	RF off -> RF off	N	Off	N/A	10	0	23.6294	23.6294
CSCJO17	5	6	RF off -> RF off	N	Off	N/A	10	0	170.395	170.395
CSCIR17	5	6	RF off -> RF off	N	Off	N/A	11	0	125.362	125.362
CSCOX22	5	6	RF off -> RF off	N	Off	N/A	11	0	127.185	127.185
CSCIJ35	5	6	RF off -> RF off	N	Off	N/A	11	0	95.6405	95.6405
CSCIN11	5	6	RF off -> RF off	N	Off	N/A	11	0	53.7905	53.7905
CSCIT2	5	6	RF off -> RF off	N	Off	N/A	11	0	30.2564	30.2564
CSCJO17	5	6	RF off -> RF off	N	Off	N/A	11	0	180	180
CSCIR17	5	6	RF off -> RF off	N	Off	N/A	12	0	156.886	156.886
CSCOX22	5	6	RF off -> RF off	N	Off	N/A	12	0	108.232	108.232
CSCIJ35	5	6	RF off -> RF off	N	Off	N/A	12	0	202.001	202.001
CSCIN11	5	6	RF off -> RF off	N	Off	N/A	12	0	272.07	272.07
CSCIT2	5	6	RF off -> RF off	N	Off	N/A	12	0	33.511	33.511
CSCJO17	5	6	RF off -> RF off	N	Off	N/A	12	0	173.157	173.157
CSCIR17	5	6	RF off -> RF off	N	Off	N/A	13	0	153.435	153.435
CSCOX22	5	6	RF off -> RF off	N	Off	N/A	13	0	87.732	87.732
CSCIJ35	5	6	RF off -> RF off	N	Off	N/A	13	0	231.654	231.654
CSCIN11	5	6	RF off -> RF off	N	Off	N/A	13	0	271.909	271.909
CSCIT2	5	6	RF off -> RF off	N	Off	N/A	13	0	36.1354	36.1354
CSCJO17	5	6	RF off -> RF off	N	Off	N/A	13	0	140.964	140.964
CSCIR17	5	6	RF off -> RF off	N	Off	N/A	14	0	154.29	154.29
CSCOX22	5	6	RF off -> RF off	N	Off	N/A	14	0	122.811	122.811
CSCIJ35	5	6	RF off -> RF off	N	Off	N/A	14	0	4.76364	4.76364
CSCIN11	5	6	RF off -> RF off	N	Off	N/A	14	0	282.529	282.529
CSCIT2	5	6	RF off -> RF off	N	Off	N/A	14	0	34.0321	34.0321
CSCJO17	5	6	RF off -> RF off	N	Off	N/A	14	0	80.7274	80.7274
CSCIR17	5	6	RF off -> RF off	N	Off	N/A	15	1	178.363	178.363
CSCOX22	5	6	RF off -> RF off	N	Off	N/A	15	1	91.4203	91.4203
CSCIJ35	5	6	RF off -> RF off	N	Off	N/A	15	0	9.11786	9.11786
CSCIN11	5	6	RF off -> RF off	N	Off	N/A	15	0	146.706	146.706
CSCIT2	5	6	RF off -> RF off	N	Off	N/A	15	0	26.9802	26.9802
CSCJO17	5	6	RF off -> RF off	N	Off	N/A	15	0	73.8724	73.8724
CSCIR17	5	6	RF off -> RF off	N	Off	N/A	16	0	300.256	300.256
CSCOX22	5	6	RF off -> RF off	N	Off	N/A	16	0	85.5154	85.5154
CSCIJ35	5	6	RF off -> RF off	N	Off	N/A	16	0	9.18884	9.18884
CSCIN11	5	6	RF off -> RF off	N	Off	N/A	16	0	285.792	285.792
CSCIT2	5	6	RF off -> RF off	N	Off	N/A	16	0	24.0343	24.0343
CSCJO17	5	6	RF off -> RF off	N	Off	N/A	16	1	64.3232	64.3232
CSCIR17	5	6	RF off -> RF off	N	Off	N/A	17	0	180	180
CSCOX22	5	6	RF off -> RF off	N	Off	N/A	17	0	165.964	165.964
CSCIJ35	5	6	RF off -> RF off	N	Off	N/A	17	0	4.18492	4.18492
CSCIN11	5	6	RF off -> RF off	N	Off	N/A	17	0	301.608	301.608
CSCIT2	5	6	RF off -> RF off	N	Off	N/A	17	0	31.293	31.293
CSCJO17	5	6	RF off -> RF off	N	Off	N/A	17	0	49.4846	49.4846
CSCIR17	5	6	RF off -> RF off	N	Off	N/A	18	0	270	270
CSCOX22	5	6	RF off -> RF off	N	Off	N/A	18	0	213.811	213.811
CSCIJ35	5	6	RF off -> RF off	N	Off	N/A	18	0	19.9831	19.9831
CSCIN11	5	6	RF off -> RF off	N	Off	N/A	18	0	306.18	306.18
CSCIT2	5	6	RF off -> RF off	N	Off	N/A	18	0	23.0851	23.0851
CSCJO17	5	6	RF off -> RF off	N	Off	N/A	18	0	48.5763	48.5763
CSCIR17	5	6	RF off -> RF off	N	Off	N/A	19	0	28.0725	28.0725
CSCOX22	5	6	RF off -> RF off	N	Off	N/A	19	0	203.6	203.6
CSCIJ35	5	6	RF off -> RF off	N	Off	N/A	19	0	72.3156	72.3156
CSCIN11	5	6	RF off -> RF off	N	Off	N/A	19	0	326.31	326.31
CSCIT2	5	6	RF off -> RF off	N	Off	N/A	19	0	32.0054	32.0054
CSCJO17	5	6	RF off -> RF off	N	Off	N/A	19	0	53.1301	53.1301
CSCIR17	5	6	RF off -> RF off	N	Off	N/A	20	0	102.529	102.529
CSCOX22	5	6	RF off -> RF off	N	Off	N/A	20	0	244.983	244.983
CSCIJ35	5	6	RF off -> RF off	N	Off	N/A	20	0	82.1709	82.1709
CSCIN11	5	6	RF off -> RF off	N	Off	N/A	20	0	189.583	189.583
CSCIT2	5	6	RF off -> RF off	N	Off	N/A	20	0	30.9638	30.9638
CSCJO17	5	6	RF off -> RF off	N	Off	N/A	20	0	55.6197	55.6197
CSCIR17	5	6	RF off -> RF off	N	Off	N/A	21	0	102.804	102.804
CSCOX22	5	6	RF off -> RF off	N	Off	N/A	21	0	163.811	163.811
CSCIJ35	5	6	RF off -> RF off	N	Off	N/A	21	0	317.07	317.07
CSCIN11	5	6	RF off -> RF off	N	Off	N/A	21	0	102.265	102.265
CSCIT2	5	6	RF off -> RF off	N	Off	N/A	21	0	32.3998	32.3998
CSCJO17	5	6	RF off -> RF off	N	Off	N/A	21	0	46.5482	46.5482
CSCIR17	5	6	RF off -> RF off	N	Off	N/A	22	0	127.648	127.648
CSCOX22	5	6	RF off -> RF off	N	Off	N/A	22	0	208.61	208.61
CSCIJ35	5	6	RF off -> RF off	N	Off	N/A	22	0	350.38	350.38
CSCIN11	5	6	RF off -> RF off	N	Off	N/A	22	0	32.6192	32.6192
CSCIT2	5	6	RF off -> RF off	N	Off	N/A	22	0	34.1861	34.1861
CSCJO17	5	6	RF off -> RF off	N	Off	N/A	22	0	55.9541	55.9541
CSCIR17	5	6	RF off -> RF off	N	Off	N/A	23	0	13.8697	13.8697
CSCOX22	5	6	RF off -> RF off	N	Off	N/A	23	0	311.987	311.987
CSCIJ35	5	6	RF off -> RF off	N	Off	N/A	23	0	343.465	343.465
CSCIN11	5	6	RF off -> RF off	N	Off	N/A	23	0	180.651	180.651
CSCIT2	5	6	RF off -> RF off	N	Off	N/A	23	0	31.9209	31.9209
CSCJO17	5	6	RF off -> RF off	N	Off	N/A	23	0	31.3287	31.3287
CSCIR17	5	6	RF off -> RF off	N	Off	N/A	24	0	277.352	277.352
CSCOX22	5	6	RF off -> RF off	N	Off	N/A	24	0	348.111	348.111
CSCIJ35	5	6	RF off -> RF off	N	Off	N/A	24	0	0	0
CSCIN11	5	6	RF off -> RF off	N	Off	N/A	24	0	106.557	106.557
CSCIT2	5	6	RF off -> RF off	N	Off	N/A	24	0	26.8962	26.8962
CSCJO17	5	6	RF off -> RF off	N	Off	N/A	24	1	95.7106	95.7106
CSCIR17	5	6	RF off -> RF off	N	Off	N/A	25	0	268.62	268.62
CSCOX22	5	6	RF off -> RF off	N	Off	N/A	25	0	73.4429	73.4429
CSCIJ35	5	6	RF off -> RF off	N	Off	N/A	25	0	0.71616	0.71616
CSCIN11	5	6	RF off -> RF off	N	Off	N/A	25	1	166.201	166.201
CSCIT2	5	6	RF off -> RF off	N	Off	N/A	25	0	33.9965	33.9965
CSCJO17	5	6	RF off -> RF off	N	Off	N/A	25	0	84.4007	84.4007
CSCIR17	5	6	RF off -> RF off	N	Off	N/A	26	0	248.962	248.962
CSCOX22	5	6	RF off -> RF off	N	Off	N/A	26	0	101.182	101.182
CSCIJ35	5	6	RF off -> RF off	N	Off	N/A	26	0	359.182	359.182
CSCIN11	5	6	RF off -> RF off	N	Off	N/A	26	1	168.69	168.69
CSCIT2	5	6	RF off -> RF off	N	Off	N/A	26	0	28.6731	28.6731
CSCJO17	5	6	RF off -> RF off	N	Off	N/A	26	0	106.837	106.837
CSCIR17	5	6	RF off -> RF off	N	Off	N/A	27	0	66.5014	66.5014
CSCOX22	5	6	RF off -> RF off	N	Off	N/A	27	0	212.593	212.593
CSCIJ35	5	6	RF off -> RF off	N	Off	N/A	27	0	3.27049	3.27049
CSCIN11	5	6	RF off -> RF off	N	Off	N/A	27	1	163.78	163.78
CSCIT2	5	6	RF off -> RF off	N	Off	N/A	27	0	34.8545	34.8545
CSCJO17	5	6	RF off -> RF off	N	Off	N/A	27	0	167.661	167.661
CSCIR17	5	6	RF off -> RF off	N	Off	N/A	28	0	140.08	140.08
CSCOX22	5	6	RF off -> RF off	N	Off	N/A	28	0	304.824	304.824
CSCIJ35	5	6	RF off -> RF off	N	Off	N/A	28	0	1.66028	1.66028
CSCIN11	5	6	RF off -> RF off	N	Off	N/A	28	0	8.82038	8.82038
CSCIT2	5	6	RF off -> RF off	N	Off	N/A	28	0	28.7398	28.7398
CSCJO17	5	6	RF off -> RF off	N	Off	N/A	28	0	183.122	183.122
CSCIR17	5	6	RF off -> RF off	N	Off	N/A	29	0	251.996	251.996
CSCOX22	5	6	RF off -> RF off	N	Off	N/A	29	0	334.29	334.29
CSCIJ35	5	6	RF off -> RF off	N	Off	N/A	29	0	357.739	357.739
CSCIN11	5	6	RF off -> RF off	N	Off	N/A	29	0	11.1818	11.1818
CSCIT2	5	6	RF off -> RF off	N	Off	N/A	29	0	30.5792	30.5792
CSCJO17	5	6	RF off -> RF off	N	Off	N/A	29	1	140.08	140.08
CSCIR17	5	6	RF off -> RF off	N	Off	N/A	30	0	294.864	294.864
CSCOX22	5	6	RF off -> RF off	N	Off	N/A	30	0	114.286	114.286
CSCIJ35	5	6	RF off -> RF off	N	Off	N/A	30	0	358.668	358.668
CSCIN11	5	6	RF off -> RF off	N	Off	N/A	30	0	7.92693	7.92693
CSCIT2	5	6	RF off -> RF off	N	Off	N/A	30	0	32.3474	32.3474
CSCJO17	5	6	RF off -> RF off	N	Off	N/A	30	0	173.517	173.517
CSCIR17	5	6	RF off -> RF off	N	Off	N/A	31	1	29.9136	29.9136
CSCOX22	5	6	RF off -> RF off	N	Off	N/A	31	0	167.196	167.196
CSCIJ35	5	6	RF off -> RF off	N	Off	N/A	31	0	359.193	359.193
CSCIN11	5	6	RF off -> RF off	N	Off	N/A	31	0	13.431	13.431
CSCIT2	5	6	RF off -> RF off	N	Off	N/A	31	0	57.4074	57.4074
CSCJO17	5	6	RF off -> RF off	N	Off	N/A	31	0	173.66	173.66
CSCIR17	5	6	RF off -> RF off	N	Off	N/A	32	0	148.392	148.392
CSCOX22	5	6	RF off -> RF off	N	Off	N/A	32	0	284.783	284.783
CSCIJ35	5	6	RF off -> RF off	N	Off	N/A	32	0	330.018	330.018
CSCIN11	5	6	RF off -> RF off	N	Off	N/A	32	0	5.85601	5.85601
CSCIT2	5	6	RF off -> RF off	N	Off	N/A	32	0	50.5722	50.5722
CSCJO17	5	6	RF off -> RF off	N	Off	N/A	32	0	190.491	190.491
CSCIR17	5	6	RF off -> RF off	N	Off	N/A	33	0	303.69	303.69
CSCOX22	5	6	RF off -> RF off	N	Off	N/A	33	0	0	0
CSCIJ35	5	6	RF off -> RF off	N	Off	N/A	33	0	315.725	315.725
CSCIN11	5	6	RF off -> RF off	N	Off	N/A	33	0	6.88172	6.88172
CSCIT2	5	6	RF off -> RF off	N	Off	N/A	33	0	169.315	169.315
CSCJO17	5	6	RF off -> RF off	N	Off	N/A	33	0	204.6	204.6
CSCIR17	5	6	RF off -> RF off	N	Off	N/A	34	0	300.7	300.7
CSCOX22	5	6	RF off -> RF off	N	Off	N/A	34	0	54.8336	54.8336
CSCIJ35	5	6	RF off -> RF off	N	Off	N/A	34	0	321.072	321.072
CSCIN11	5	6	RF off -> RF off	N	Off	N/A	34	0	90	90
CSCIT2	5	6	RF off -> RF off	N	Off	N/A	34	0	164.427	164.427
CSCJO17	5	6	RF off -> RF off	N	Off	N/A	34	0	210.466	210.466
CSCIR17	5	6	RF off -> RF off	N	Off	N/A	35	0	304.408	304.408
CSCOX22	5	6	RF off -> RF off	N	Off	N/A	35	0	24.2277	24.2277
CSCIJ35	5	6	RF off -> RF off	N	Off	N/A	35	0	324.246	324.246
CSCIN11	5	6	RF off -> RF off	N	Off	N/A	35	0	92.8986	92.8986
CSCIT2	5	6	RF off -> RF off	N	Off	N/A	35	0	312.797	312.797
CSCJO17	5	6	RF off -> RF off	N	Off	N/A	35	1	236.31	236.31
CSCIR17	5	7	RF off -> RF on	W	On	N/A	0	0	308.157	38.1572
CSCOX22	5	7	RF off -> RF on	W	On	N/A	0	0	51.9272	141.927
CSCIJ35	5	7	RF off -> RF on	W	On	N/A	0	0	36.3475	126.347
CSCIN11	5	7	RF off -> RF on	W	On	N/A	0	0	343.301	73.3008
CSCIT2	5	7	RF off -> RF on	W	On	N/A	0	0	77.5418	167.542
CSCJO17	5	7	RF off -> RF on	W	On	N/A	0	0	114.814	204.814
CSCIR17	5	7	RF off -> RF on	W	On	N/A	1	0	311.1	41.0995
CSCOX22	5	7	RF off -> RF on	W	On	N/A	1	0	31.2637	121.264
CSCIJ35	5	7	RF off -> RF on	W	On	N/A	1	0	27.9795	117.979
CSCIN11	5	7	RF off -> RF on	W	On	N/A	1	0	338.629	68.6294
CSCIT2	5	7	RF off -> RF on	W	On	N/A	1	0	79.9194	169.919
CSCJO17	5	7	RF off -> RF on	W	On	N/A	1	0	118.787	208.787
CSCIR17	5	7	RF off -> RF on	W	On	N/A	2	0	315	45
CSCOX22	5	7	RF off -> RF on	W	On	N/A	2	0	9.29331	99.2933
CSCIJ35	5	7	RF off -> RF on	W	On	N/A	2	0	287.592	17.5924
CSCIN11	5	7	RF off -> RF on	W	On	N/A	2	0	338.663	68.6631
CSCIT2	5	7	RF off -> RF on	W	On	N/A	2	0	82.0107	172.011
CSCJO17	5	7	RF off -> RF on	W	On	N/A	2	0	118.657	208.657
CSCIR17	5	7	RF off -> RF on	W	On	N/A	3	0	310.426	40.4261
CSCOX22	5	7	RF off -> RF on	W	On	N/A	3	0	111.105	201.105
CSCIJ35	5	7	RF off -> RF on	W	On	N/A	3	0	293.295	23.2946
CSCIN11	5	7	RF off -> RF on	W	On	N/A	3	0	343.706	73.706
CSCIT2	5	7	RF off -> RF on	W	On	N/A	3	0	233.653	323.653
CSCJO17	5	7	RF off -> RF on	W	On	N/A	3	0	123.69	213.69
CSCIR17	5	7	RF off -> RF on	W	On	N/A	4	0	312.879	42.8789
CSCOX22	5	7	RF off -> RF on	W	On	N/A	4	0	303.136	33.1356
CSCIJ35	5	7	RF off -> RF on	W	On	N/A	4	0	292.38	22.3801
CSCIN11	5	7	RF off -> RF on	W	On	N/A	4	0	336.329	66.3295
CSCIT2	5	7	RF off -> RF on	W	On	N/A	4	0	208.179	298.179
CSCJO17	5	7	RF off -> RF on	W	On	N/A	4	0	323.326	53.3256
CSCIR17	5	7	RF off -> RF on	W	On	N/A	5	0	313.025	43.0251
CSCOX22	5	7	RF off -> RF on	W	On	N/A	5	0	204.727	294.727
CSCIJ35	5	7	RF off -> RF on	W	On	N/A	5	0	300.343	30.3432
CSCIN11	5	7	RF off -> RF on	W	On	N/A	5	0	334.564	64.5638
CSCIT2	5	7	RF off -> RF on	W	On	N/A	5	0	217.493	307.493
CSCJO17	5	7	RF off -> RF on	W	On	N/A	5	0	41.5318	131.532
CSCIR17	5	7	RF off -> RF on	W	On	N/A	6	0	312.647	42.6467
CSCOX22	5	7	RF off -> RF on	W	On	N/A	6	0	212.829	302.829
CSCIJ35	5	7	RF off -> RF on	W	On	N/A	6	0	305.863	35.8628
CSCIN11	5	7	RF off -> RF on	W	On	N/A	6	0	318.814	48.8141
CSCIT2	5	7	RF off -> RF on	W	On	N/A	6	0	32.8763	122.876
CSCJO17	5	7	RF off -> RF on	W	On	N/A	6	0	91.0512	181.051
CSCIR17	5	7	RF off -> RF on	W	On	N/A	7	0	307.476	37.4762
CSCOX22	5	7	RF off -> RF on	W	On	N/A	7	0	222.166	312.166
CSCIJ35	5	7	RF off -> RF on	W	On	N/A	7	0	304.875	34.8753
CSCIN11	5	7	RF off -> RF on	W	On	N/A	7	0	213.69	303.69
CSCIT2	5	7	RF off -> RF on	W	On	N/A	7	0	31.8274	121.827
CSCJO17	5	7	RF off -> RF on	W	On	N/A	7	0	73.369	163.369
CSCIR17	5	7	RF off -> RF on	W	On	N/A	8	0	304.261	34.2611
CSCOX22	5	7	RF off -> RF on	W	On	N/A	8	1	200.556	290.556
CSCIJ35	5	7	RF off -> RF on	W	On	N/A	8	0	306.416	36.4164
CSCIN11	5	7	RF off -> RF on	W	On	N/A	8	1	0	90
CSCIT2	5	7	RF off -> RF on	W	On	N/A	8	0	38.5412	128.541
CSCJO17	5	7	RF off -> RF on	W	On	N/A	8	0	129.053	219.053
CSCIR17	5	7	RF off -> RF on	W	On	N/A	9	0	315	45
CSCOX22	5	7	RF off -> RF on	W	On	N/A	9	0	190.856	280.856
CSCIJ35	5	7	RF off -> RF on	W	On	N/A	9	0	300.466	30.4655
CSCIN11	5	7	RF off -> RF on	W	On	N/A	9	0	93.8141	183.814
CSCIT2	5	7	RF off -> RF on	W	On	N/A	9	0	31.7236	121.724
CSCJO17	5	7	RF off -> RF on	W	On	N/A	9	0	225.466	315.466
CSCIR17	5	7	RF off -> RF on	W	On	N/A	10	0	307.405	37.4054
CSCOX22	5	7	RF off -> RF on	W	On	N/A	10	0	247.81	337.81
CSCIJ35	5	7	RF off -> RF on	W	On	N/A	10	0	312.814	42.8142
CSCIN11	5	7	RF off -> RF on	W	On	N/A	10	0	245.695	335.695
CSCIT2	5	7	RF off -> RF on	W	On	N/A	10	0	27.7283	117.728
CSCJO17	5	7	RF off -> RF on	W	On	N/A	10	0	277.193	7.19347
CSCIR17	5	7	RF off -> RF on	W	On	N/A	11	0	315	45
CSCOX22	5	7	RF off -> RF on	W	On	N/A	11	0	306.501	36.5014
CSCIJ35	5	7	RF off -> RF on	W	On	N/A	11	0	211.065	301.065
CSCIN11	5	7	RF off -> RF on	W	On	N/A	11	0	240.505	330.505
CSCIT2	5	7	RF off -> RF on	W	On	N/A	11	0	32.9977	122.998
CSCJO17	5	7	RF off -> RF on	W	On	N/A	11	0	278.448	8.44753
CSCIR17	5	7	RF off -> RF on	W	On	N/A	12	0	305.618	35.6185
CSCOX22	5	7	RF off -> RF on	W	On	N/A	12	0	292.306	22.3062
CSCIJ35	5	7	RF off -> RF on	W	On	N/A	12	1	266.711	356.711
CSCIN11	5	7	RF off -> RF on	W	On	N/A	12	0	234.834	324.834
CSCIT2	5	7	RF off -> RF on	W	On	N/A	12	0	29.2914	119.291
CSCJO17	5	7	RF off -> RF on	W	On	N/A	12	0	31.373	121.373
CSCIR17	5	7	RF off -> RF on	W	On	N/A	13	0	308.967	38.9667
CSCOX22	5	7	RF off -> RF on	W	On	N/A	13	0	256.357	346.357
CSCIJ35	5	7	RF off -> RF on	W	On	N/A	13	0	6.34019	96.3402
CSCIN11	5	7	RF off -> RF on	W	On	N/A	13	0	237.836	327.836
CSCIT2	5	7	RF off -> RF on	W	On	N/A	13	0	28.355	118.355
CSCJO17	5	7	RF off -> RF on	W	On	N/A	13	0	95.2739	185.274
CSCIR17	5	7	RF off -> RF on	W	On	N/A	14	0	309.226	39.2257
CSCOX22	5	7	RF off -> RF on	W	On	N/A	14	0	11.4966	101.497
CSCIJ35	5	7	RF off -> RF on	W	On	N/A	14	0	6.80905	96.8091
CSCIN11	5	7	RF off -> RF on	W	On	N/A	14	0	230.44	320.44
CSCIT2	5	7	RF off -> RF on	W	On	N/A	14	0	33.4862	123.486
CSCJO17	5	7	RF off -> RF on	W	On	N/A	14	0	34.3151	124.315
CSCIR17	5	7	RF off -> RF on	W	On	N/A	15	0	312.614	42.6141
CSCOX22	5	7	RF off -> RF on	W	On	N/A	15	0	172.875	262.875
CSCIJ35	5	7	RF off -> RF on	W	On	N/A	15	0	359.045	89.0452
CSCIN11	5	7	RF off -> RF on	W	On	N/A	15	0	238.173	328.173
CSCIT2	5	7	RF off -> RF on	W	On	N/A	15	0	30.3791	120.379
CSCJO17	5	7	RF off -> RF on	W	On	N/A	15	1	173.346	263.346
CSCIR17	5	7	RF off -> RF on	W	On	N/A	16	0	313.603	43.6028
CSCOX22	5	7	RF off -> RF on	W	On	N/A	16	0	302.645	32.6446
CSCIJ35	5	7	RF off -> RF on	W	On	N/A	16	0	21.0375	111.038
CSCIN11	5	7	RF off -> RF on	W	On	N/A	16	0	236.497	326.497
CSCIT2	5	7	RF off -> RF on	W	On	N/A	16	0	35.7274	125.727
CSCJO17	5	7	RF off -> RF on	W	On	N/A	16	0	298.996	28.996
CSCIR17	5	7	RF off -> RF on	W	On	N/A	17	0	307.763	37.7631
CSCOX22	5	7	RF off -> RF on	W	On	N/A	17	0	36.8699	126.87
CSCIJ35	5	7	RF off -> RF on	W	On	N/A	17	0	19.708	109.708
CSCIN11	5	7	RF off -> RF on	W	On	N/A	17	0	239.601	329.601
CSCIT2	5	7	RF off -> RF on	W	On	N/A	17	0	13.2405	103.241
CSCJO17	5	7	RF off -> RF on	W	On	N/A	17	0	293.356	23.3556
CSCIR17	5	7	RF off -> RF on	W	On	N/A	18	0	306.621	36.6213
CSCOX22	5	7	RF off -> RF on	W	On	N/A	18	0	155.807	245.807
CSCIJ35	5	7	RF off -> RF on	W	On	N/A	18	0	100.784	190.784
CSCIN11	5	7	RF off -> RF on	W	On	N/A	18	0	239.421	329.421
CSCIT2	5	7	RF off -> RF on	W	On	N/A	18	0	18.9465	108.947
CSCJO17	5	7	RF off -> RF on	W	On	N/A	18	0	117.979	207.979
CSCIR17	5	7	RF off -> RF on	W	On	N/A	19	0	306.747	36.7475
CSCOX22	5	7	RF off -> RF on	W	On	N/A	19	0	20.8209	110.821
CSCIJ35	5	7	RF off -> RF on	W	On	N/A	19	0	278.584	8.58362
CSCIN11	5	7	RF off -> RF on	W	On	N/A	19	0	230.123	320.123
CSCIT2	5	7	RF off -> RF on	W	On	N/A	19	0	53.4889	143.489
CSCJO17	5	7	RF off -> RF on	W	On	N/A	19	0	181.528	271.528
CSCIR17	5	7	RF off -> RF on	W	On	N/A	20	0	0	90
CSCOX22	5	7	RF off -> RF on	W	On	N/A	20	0	227.291	317.291
CSCIJ35	5	7	RF off -> RF on	W	On	N/A	20	0	135	225
CSCIN11	5	7	RF off -> RF on	W	On	N/A	20	0	237.633	327.633
CSCIT2	5	7	RF off -> RF on	W	On	N/A	20	0	111.801	201.801
CSCJO17	5	7	RF off -> RF on	W	On	N/A	20	0	2.77022	92.7702
CSCIR17	5	7	RF off -> RF on	W	On	N/A	21	0	338.895	68.8952
CSCOX22	5	7	RF off -> RF on	W	On	N/A	21	0	246.886	336.886
CSCIJ35	5	7	RF off -> RF on	W	On	N/A	21	0	4.01418	94.0142
CSCIN11	5	7	RF off -> RF on	W	On	N/A	21	0	233.13	323.13
CSCIT2	5	7	RF off -> RF on	W	On	N/A	21	0	80.2382	170.238
CSCJO17	5	7	RF off -> RF on	W	On	N/A	21	0	302.518	32.5175
CSCIR17	5	7	RF off -> RF on	W	On	N/A	22	0	315	45
CSCOX22	5	7	RF off -> RF on	W	On	N/A	22	0	209.521	299.521
CSCIJ35	5	7	RF off -> RF on	W	On	N/A	22	0	3.36646	93.3665
CSCIN11	5	7	RF off -> RF on	W	On	N/A	22	0	227.862	317.862
CSCIT2	5	7	RF off -> RF on	W	On	N/A	22	0	80.9335	170.933
CSCJO17	5	7	RF off -> RF on	W	On	N/A	22	0	263.037	353.037
CSCIR17	5	7	RF off -> RF on	W	On	N/A	23	0	343.072	73.0725
CSCOX22	5	7	RF off -> RF on	W	On	N/A	23	0	208.379	298.379
CSCIJ35	5	7	RF off -> RF on	W	On	N/A	23	0	359.284	89.2838
CSCIN11	5	7	RF off -> RF on	W	On	N/A	23	0	222.173	312.173
CSCIT2	5	7	RF off -> RF on	W	On	N/A	23	0	82.4879	172.488
CSCJO17	5	7	RF off -> RF on	W	On	N/A	23	0	102.417	192.417
CSCIR17	5	7	RF off -> RF on	W	On	N/A	24	0	331.144	61.1443
CSCOX22	5	7	RF off -> RF on	W	On	N/A	24	0	175.855	265.855
CSCIJ35	5	7	RF off -> RF on	W	On	N/A	24	0	358.059	88.0585
CSCIN11	5	7	RF off -> RF on	W	On	N/A	24	0	225.498	315.498
CSCIT2	5	7	RF off -> RF on	W	On	N/A	24	0	81.3045	171.304
CSCJO17	5	7	RF off -> RF on	W	On	N/A	24	0	160.71	250.71
CSCIR17	5	7	RF off -> RF on	W	On	N/A	25	0	335.12	65.1196
CSCOX22	5	7	RF off -> RF on	W	On	N/A	25	0	298.989	28.9888
CSCIJ35	5	7	RF off -> RF on	W	On	N/A	25	0	2.8624	92.8624
CSCIN11	5	7	RF off -> RF on	W	On	N/A	25	0	217.439	307.439
CSCIT2	5	7	RF off -> RF on	W	On	N/A	25	0	83.7365	173.737
CSCJO17	5	7	RF off -> RF on	W	On	N/A	25	0	99.0018	189.002
CSCIR17	5	7	RF off -> RF on	W	On	N/A	26	0	330.69	60.69
CSCOX22	5	7	RF off -> RF on	W	On	N/A	26	0	302.421	32.4211
CSCIJ35	5	7	RF off -> RF on	W	On	N/A	26	0	0.763898	90.7639
CSCIN11	5	7	RF off -> RF on	W	On	N/A	26	0	212.471	302.471
CSCIT2	5	7	RF off -> RF on	W	On	N/A	26	0	78.6901	168.69
CSCJO17	5	7	RF off -> RF on	W	On	N/A	26	0	95.8774	185.877
CSCIR17	5	7	RF off -> RF on	W	On	N/A	27	0	340.427	70.4269
CSCOX22	5	7	RF off -> RF on	W	On	N/A	27	0	10.9541	100.954
CSCIJ35	5	7	RF off -> RF on	W	On	N/A	27	0	10.9807	100.981
CSCIN11	5	7	RF off -> RF on	W	On	N/A	27	0	216.069	306.069
CSCIT2	5	7	RF off -> RF on	W	On	N/A	27	0	48.8141	138.814
CSCJO17	5	7	RF off -> RF on	W	On	N/A	27	0	220.28	310.28
CSCIR17	5	7	RF off -> RF on	W	On	N/A	28	0	53.427	143.427
CSCOX22	5	7	RF off -> RF on	W	On	N/A	28	0	12.0948	102.095
CSCIJ35	5	7	RF off -> RF on	W	On	N/A	28	0	7.55634	97.5563
CSCIN11	5	7	RF off -> RF on	W	On	N/A	28	0	208.951	298.951
CSCIT2	5	7	RF off -> RF on	W	On	N/A	28	0	53.9726	143.973
CSCJO17	5	7	RF off -> RF on	W	On	N/A	28	0	223.052	313.052
CSCIR17	5	7	RF off -> RF on	W	On	N/A	29	0	49.6669	139.667
CSCOX22	5	7	RF off -> RF on	W	On	N/A	29	0	13.1906	103.191
CSCIJ35	5	7	RF off -> RF on	W	On	N/A	29	0	356.987	86.9872
CSCIN11	5	7	RF off -> RF on	W	On	N/A	29	0	216.714	306.714
CSCIT2	5	7	RF off -> RF on	W	On	N/A	29	0	180	270
CSCJO17	5	7	RF off -> RF on	W	On	N/A	29	0	206.075	296.075
CSCIR17	5	7	RF off -> RF on	W	On	N/A	30	0	60.4993	150.499
CSCOX22	5	7	RF off -> RF on	W	On	N/A	30	0	340.71	70.71
CSCIJ35	5	7	RF off -> RF on	W	On	N/A	30	0	355.17	85.1696
CSCIN11	5	7	RF off -> RF on	W	On	N/A	30	0	212.381	302.381
CSCIT2	5	7	RF off -> RF on	W	On	N/A	30	0	174.872	264.872
CSCJO17	5	7	RF off -> RF on	W	On	N/A	30	0	173.517	263.517
CSCIR17	5	7	RF off -> RF on	W	On	N/A	31	0	50.4206	140.421
CSCOX22	5	7	RF off -> RF on	W	On	N/A	31	0	303.476	33.4763
CSCIJ35	5	7	RF off -> RF on	W	On	N/A	31	0	16.1276	106.128
CSCIN11	5	7	RF off -> RF on	W	On	N/A	31	0	214.611	304.611
CSCIT2	5	7	RF off -> RF on	W	On	N/A	31	0	275.315	5.31455
CSCJO17	5	7	RF off -> RF on	W	On	N/A	31	0	118.346	208.346
CSCIR17	5	7	RF off -> RF on	W	On	N/A	32	0	53.9149	143.915
CSCOX22	5	7	RF off -> RF on	W	On	N/A	32	0	305.455	35.4555
CSCIJ35	5	7	RF off -> RF on	W	On	N/A	32	0	11.1547	101.155
CSCIN11	5	7	RF off -> RF on	W	On	N/A	32	0	217.648	307.648
CSCIT2	5	7	RF off -> RF on	W	On	N/A	32	0	336.975	66.9745
CSCJO17	5	7	RF off -> RF on	W	On	N/A	32	0	85.3013	175.301
CSCIR17	5	7	RF off -> RF on	W	On	N/A	33	0	56.3099	146.31
CSCOX22	5	7	RF off -> RF on	W	On	N/A	33	0	301.399	31.3995
CSCIJ35	5	7	RF off -> RF on	W	On	N/A	33	0	16.9275	106.928
CSCIN11	5	7	RF off -> RF on	W	On	N/A	33	0	216.87	306.87
CSCIT2	5	7	RF off -> RF on	W	On	N/A	33	0	76.6755	166.675
CSCJO17	5	7	RF off -> RF on	W	On	N/A	33	0	10.9541	100.954
CSCIR17	5	7	RF off -> RF on	W	On	N/A	34	0	59.5066	149.507
CSCOX22	5	7	RF off -> RF on	W	On	N/A	34	0	301.569	31.569
CSCIJ35	5	7	RF off -> RF on	W	On	N/A	34	0	17.9691	107.969
CSCIN11	5	7	RF off -> RF on	W	On	N/A	34	0	220.236	310.236
CSCIT2	5	7	RF off -> RF on	W	On	N/A	34	0	69.444	159.444
CSCJO17	5	7	RF off -> RF on	W	On	N/A	34	0	3.94519	93.9452
CSCIR17	5	7	RF off -> RF on	W	On	N/A	35	0	59.6973	149.697
CSCOX22	5	7	RF off -> RF on	W	On	N/A	35	0	345.719	75.7189
CSCIJ35	5	7	RF off -> RF on	W	On	N/A	35	0	14.6568	104.657
CSCIN11	5	7	RF off -> RF on	W	On	N/A	35	0	218.395	308.395
CSCIT2	5	7	RF off -> RF on	W	On	N/A	35	0	66.8937	156.894
CSCJO17	5	7	RF off -> RF on	W	On	N/A	35	0	265.452	355.452
CSCIU34	4	2	Vertical field	N/A	Off	Yes	0	0	118.413	208.413
CSCIL18	4	2	Vertical field	N/A	Off	Yes	0	0	175.764	265.764
CSCKN17	4	2	Vertical field	N/A	Off	Yes	0	0	122.152	212.152
CSBHR23	4	2	Vertical field	N/A	Off	Yes	0	0	180	270
CSBHQ29	4	2	Vertical field	N/A	Off	Yes	0	0	0	90
CSCOS30	4	2	Vertical field	N/A	Off	Yes	0	0	247.62	337.62
CSCIU34	4	2	Vertical field	N/A	Off	Yes	1	0	117.216	207.216
CSCIL18	4	2	Vertical field	N/A	Off	Yes	1	0	180	270
CSCKN17	4	2	Vertical field	N/A	Off	Yes	1	0	338.587	68.587
CSBHR23	4	2	Vertical field	N/A	Off	Yes	1	0	201.14	291.14
CSBHQ29	4	2	Vertical field	N/A	Off	Yes	1	0	359.256	89.2559
CSCOS30	4	2	Vertical field	N/A	Off	Yes	1	0	253.706	343.706
CSCIU34	4	2	Vertical field	N/A	Off	Yes	2	0	77.4712	167.471
CSCIL18	4	2	Vertical field	N/A	Off	Yes	2	0	174.644	264.644
CSCKN17	4	2	Vertical field	N/A	Off	Yes	2	0	45	135
CSBHR23	4	2	Vertical field	N/A	Off	Yes	2	0	212.242	302.242
CSBHQ29	4	2	Vertical field	N/A	Off	Yes	2	0	6.5198	96.5198
CSCOS30	4	2	Vertical field	N/A	Off	Yes	2	0	270	0
CSCIU34	4	2	Vertical field	N/A	Off	Yes	3	0	260.218	350.218
CSCIL18	4	2	Vertical field	N/A	Off	Yes	3	0	122.593	212.593
CSCKN17	4	2	Vertical field	N/A	Off	Yes	3	0	295.313	25.3129
CSBHR23	4	2	Vertical field	N/A	Off	Yes	3	0	208.867	298.867
CSBHQ29	4	2	Vertical field	N/A	Off	Yes	3	0	13.3925	103.392
CSCOS30	4	2	Vertical field	N/A	Off	Yes	3	0	249.624	339.624
CSCIU34	4	2	Vertical field	N/A	Off	Yes	4	0	49.2892	139.289
CSCIL18	4	2	Vertical field	N/A	Off	Yes	4	0	6.4416	96.4416
CSCKN17	4	2	Vertical field	N/A	Off	Yes	4	1	57.9946	147.995
CSBHR23	4	2	Vertical field	N/A	Off	Yes	4	0	213.944	303.944
CSBHQ29	4	2	Vertical field	N/A	Off	Yes	4	0	5.71059	95.7106
CSCOS30	4	2	Vertical field	N/A	Off	Yes	4	0	246.695	336.695
CSCIU34	4	2	Vertical field	N/A	Off	Yes	5	0	45	135
CSCIL18	4	2	Vertical field	N/A	Off	Yes	5	0	192.995	282.995
CSCKN17	4	2	Vertical field	N/A	Off	Yes	5	0	233.746	323.746
CSBHR23	4	2	Vertical field	N/A	Off	Yes	5	0	204.228	294.228
CSBHQ29	4	2	Vertical field	N/A	Off	Yes	5	0	9.46232	99.4623
CSCOS30	4	2	Vertical field	N/A	Off	Yes	5	0	249.341	339.341
CSCIU34	4	2	Vertical field	N/A	Off	Yes	6	0	41.0091	131.009
CSCIL18	4	2	Vertical field	N/A	Off	Yes	6	0	194.265	284.265
CSCKN17	4	2	Vertical field	N/A	Off	Yes	6	0	288.166	18.166
CSBHR23	4	2	Vertical field	N/A	Off	Yes	6	0	206.565	296.565
CSBHQ29	4	2	Vertical field	N/A	Off	Yes	6	0	6.41879	96.4188
CSCOS30	4	2	Vertical field	N/A	Off	Yes	6	0	248.085	338.085
CSCIU34	4	2	Vertical field	N/A	Off	Yes	7	0	247.932	337.932
CSCIL18	4	2	Vertical field	N/A	Off	Yes	7	0	90	180
CSCKN17	4	2	Vertical field	N/A	Off	Yes	7	1	90	180
CSBHR23	4	2	Vertical field	N/A	Off	Yes	7	0	207.897	297.897
CSBHQ29	4	2	Vertical field	N/A	Off	Yes	7	0	8.24632	98.2463
CSCOS30	4	2	Vertical field	N/A	Off	Yes	7	0	256.608	346.608
CSCIU34	4	2	Vertical field	N/A	Off	Yes	8	0	255.801	345.801
CSCIL18	4	2	Vertical field	N/A	Off	Yes	8	0	197.65	287.65
CSCKN17	4	2	Vertical field	N/A	Off	Yes	8	1	105.038	195.038
CSBHR23	4	2	Vertical field	N/A	Off	Yes	8	0	221.009	311.009
CSBHQ29	4	2	Vertical field	N/A	Off	Yes	8	0	14.9951	104.995
CSCOS30	4	2	Vertical field	N/A	Off	Yes	8	0	249.677	339.677
CSCIU34	4	2	Vertical field	N/A	Off	Yes	9	0	267.51	357.51
CSCIL18	4	2	Vertical field	N/A	Off	Yes	9	0	269.119	359.119
CSCKN17	4	2	Vertical field	N/A	Off	Yes	9	0	206.565	296.565
CSBHR23	4	2	Vertical field	N/A	Off	Yes	9	0	214.992	304.992
CSBHQ29	4	2	Vertical field	N/A	Off	Yes	9	0	17.5713	107.571
CSCOS30	4	2	Vertical field	N/A	Off	Yes	9	0	326.023	56.0235
CSCIU34	4	2	Vertical field	N/A	Off	Yes	10	0	281.449	11.4493
CSCIL18	4	2	Vertical field	N/A	Off	Yes	10	0	264.161	354.161
CSCKN17	4	2	Vertical field	N/A	Off	Yes	10	0	247.27	337.27
CSBHR23	4	2	Vertical field	N/A	Off	Yes	10	0	204.507	294.507
CSBHQ29	4	2	Vertical field	N/A	Off	Yes	10	0	19.2495	109.25
CSCOS30	4	2	Vertical field	N/A	Off	Yes	10	0	324.689	54.6888
CSCIU34	4	2	Vertical field	N/A	Off	Yes	11	0	24.8637	114.864
CSCIL18	4	2	Vertical field	N/A	Off	Yes	11	0	314.293	44.2927
CSCKN17	4	2	Vertical field	N/A	Off	Yes	11	0	90	180
CSBHR23	4	2	Vertical field	N/A	Off	Yes	11	0	215.311	305.311
CSBHQ29	4	2	Vertical field	N/A	Off	Yes	11	0	135	225
CSCOS30	4	2	Vertical field	N/A	Off	Yes	11	0	329.199	59.1986
CSCIU34	4	2	Vertical field	N/A	Off	Yes	12	0	135.807	225.807
CSCIL18	4	2	Vertical field	N/A	Off	Yes	12	0	311.553	41.5526
CSCKN17	4	2	Vertical field	N/A	Off	Yes	12	0	2.96094	92.9609
CSBHR23	4	2	Vertical field	N/A	Off	Yes	12	0	193.465	283.465
CSBHQ29	4	2	Vertical field	N/A	Off	Yes	12	0	289.477	19.4766
CSCOS30	4	2	Vertical field	N/A	Off	Yes	12	0	329.621	59.6209
CSCIU34	4	2	Vertical field	N/A	Off	Yes	13	0	58.8775	148.878
CSCIL18	4	2	Vertical field	N/A	Off	Yes	13	0	156.705	246.705
CSCKN17	4	2	Vertical field	N/A	Off	Yes	13	0	347.196	77.1957
CSBHR23	4	2	Vertical field	N/A	Off	Yes	13	0	196.783	286.783
CSBHQ29	4	2	Vertical field	N/A	Off	Yes	13	0	37.0199	127.02
CSCOS30	4	2	Vertical field	N/A	Off	Yes	13	0	328.201	58.2011
CSCIU34	4	2	Vertical field	N/A	Off	Yes	14	0	145.176	235.176
CSCIL18	4	2	Vertical field	N/A	Off	Yes	14	0	97.3524	187.352
CSCKN17	4	2	Vertical field	N/A	Off	Yes	14	0	79.7778	169.778
CSBHR23	4	2	Vertical field	N/A	Off	Yes	14	0	195.333	285.333
CSBHQ29	4	2	Vertical field	N/A	Off	Yes	14	0	316.975	46.9749
CSCOS30	4	2	Vertical field	N/A	Off	Yes	14	0	60.2551	150.255
CSCIU34	4	2	Vertical field	N/A	Off	Yes	15	0	54.3447	144.345
CSCIL18	4	2	Vertical field	N/A	Off	Yes	15	0	69.7343	159.734
CSCKN17	4	2	Vertical field	N/A	Off	Yes	15	0	60.8519	150.852
CSBHR23	4	2	Vertical field	N/A	Off	Yes	15	0	193.707	283.707
CSBHQ29	4	2	Vertical field	N/A	Off	Yes	15	0	91.6366	181.637
CSCOS30	4	2	Vertical field	N/A	Off	Yes	15	0	48.9909	138.991
CSCIU34	4	2	Vertical field	N/A	Off	Yes	16	0	344.055	74.0546
CSCIL18	4	2	Vertical field	N/A	Off	Yes	16	0	3.06649	93.0665
CSCKN17	4	2	Vertical field	N/A	Off	Yes	16	0	168.425	258.425
CSBHR23	4	2	Vertical field	N/A	Off	Yes	16	0	194.876	284.876
CSBHQ29	4	2	Vertical field	N/A	Off	Yes	16	0	168.003	258.003
CSCOS30	4	2	Vertical field	N/A	Off	Yes	16	0	62.1027	152.103
CSCIU34	4	2	Vertical field	N/A	Off	Yes	17	0	349.114	79.1145
CSCIL18	4	2	Vertical field	N/A	Off	Yes	17	0	191.889	281.889
CSCKN17	4	2	Vertical field	N/A	Off	Yes	17	0	96.5463	186.546
CSBHR23	4	2	Vertical field	N/A	Off	Yes	17	0	192.724	282.724
CSBHQ29	4	2	Vertical field	N/A	Off	Yes	17	0	278.746	8.74616
CSCOS30	4	2	Vertical field	N/A	Off	Yes	17	0	274.399	4.39871
CSCIU34	4	2	Vertical field	N/A	Off	Yes	18	0	347.093	77.0926
CSCIL18	4	2	Vertical field	N/A	Off	Yes	18	0	297.897	27.8973
CSCKN17	4	2	Vertical field	N/A	Off	Yes	18	0	260.395	350.395
CSBHR23	4	2	Vertical field	N/A	Off	Yes	18	0	189.462	279.462
CSBHQ29	4	2	Vertical field	N/A	Off	Yes	18	0	322.306	52.3058
CSCOS30	4	2	Vertical field	N/A	Off	Yes	18	0	272.095	2.09525
CSCIU34	4	2	Vertical field	N/A	Off	Yes	19	0	284.931	14.9314
CSCIL18	4	2	Vertical field	N/A	Off	Yes	19	0	187.386	277.386
CSCKN17	4	2	Vertical field	N/A	Off	Yes	19	0	284.265	14.2645
CSBHR23	4	2	Vertical field	N/A	Off	Yes	19	0	192.362	282.362
CSBHQ29	4	2	Vertical field	N/A	Off	Yes	19	0	2.29061	92.2906
CSCOS30	4	2	Vertical field	N/A	Off	Yes	19	0	195.173	285.173
CSCIU34	4	2	Vertical field	N/A	Off	Yes	20	0	325.923	55.9228
CSCIL18	4	2	Vertical field	N/A	Off	Yes	20	0	125.655	215.655
CSCKN17	4	2	Vertical field	N/A	Off	Yes	20	0	11.9442	101.944
CSBHR23	4	2	Vertical field	N/A	Off	Yes	20	0	189.462	279.462
CSBHQ29	4	2	Vertical field	N/A	Off	Yes	20	0	242.784	332.784
CSCOS30	4	2	Vertical field	N/A	Off	Yes	20	0	79.9507	169.951
CSCIU34	4	2	Vertical field	N/A	Off	Yes	21	0	350.134	80.1342
CSCIL18	4	2	Vertical field	N/A	Off	Yes	21	0	59.0362	149.036
CSCKN17	4	2	Vertical field	N/A	Off	Yes	21	0	339.717	69.7174
CSBHR23	4	2	Vertical field	N/A	Off	Yes	21	0	192.529	282.529
CSBHQ29	4	2	Vertical field	N/A	Off	Yes	21	0	250.168	340.168
CSCOS30	4	2	Vertical field	N/A	Off	Yes	21	0	17.6501	107.65
CSCIU34	4	2	Vertical field	N/A	Off	Yes	22	0	66.2505	156.251
CSCIL18	4	2	Vertical field	N/A	Off	Yes	22	0	143.902	233.902
CSCKN17	4	2	Vertical field	N/A	Off	Yes	22	0	203.629	293.629
CSBHR23	4	2	Vertical field	N/A	Off	Yes	22	0	189.904	279.904
CSBHQ29	4	2	Vertical field	N/A	Off	Yes	22	0	84.6678	174.668
CSCOS30	4	2	Vertical field	N/A	Off	Yes	22	0	335.072	65.0715
CSCIU34	4	2	Vertical field	N/A	Off	Yes	23	0	155.943	245.943
CSCIL18	4	2	Vertical field	N/A	Off	Yes	23	0	334.44	64.44
CSCKN17	4	2	Vertical field	N/A	Off	Yes	23	0	287.928	17.9279
CSBHR23	4	2	Vertical field	N/A	Off	Yes	23	0	193.736	283.736
CSBHQ29	4	2	Vertical field	N/A	Off	Yes	23	0	111.801	201.801
CSCOS30	4	2	Vertical field	N/A	Off	Yes	23	1	233.531	323.531
CSCIU34	4	2	Vertical field	N/A	Off	Yes	24	0	26.9958	116.996
CSCIL18	4	2	Vertical field	N/A	Off	Yes	24	0	349.077	79.0772
CSCKN17	4	2	Vertical field	N/A	Off	Yes	24	0	133.152	223.152
CSBHR23	4	2	Vertical field	N/A	Off	Yes	24	0	198.838	288.838
CSBHQ29	4	2	Vertical field	N/A	Off	Yes	24	0	87.6467	177.647
CSCOS30	4	2	Vertical field	N/A	Off	Yes	24	0	351.158	81.1582
CSCIU34	4	2	Vertical field	N/A	Off	Yes	25	0	34.6242	124.624
CSCIL18	4	2	Vertical field	N/A	Off	Yes	25	0	12.2251	102.225
CSCKN17	4	2	Vertical field	N/A	Off	Yes	25	0	60.9454	150.945
CSBHR23	4	2	Vertical field	N/A	Off	Yes	25	0	190.739	280.739
CSBHQ29	4	2	Vertical field	N/A	Off	Yes	25	0	93.1221	183.122
CSCOS30	4	2	Vertical field	N/A	Off	Yes	25	0	327.407	57.4074
CSCIU34	4	2	Vertical field	N/A	Off	Yes	26	0	34.2869	124.287
CSCIL18	4	2	Vertical field	N/A	Off	Yes	26	0	16.5044	106.504
CSCKN17	4	2	Vertical field	N/A	Off	Yes	26	0	3.36646	93.3665
CSBHR23	4	2	Vertical field	N/A	Off	Yes	26	0	192.265	282.265
CSBHQ29	4	2	Vertical field	N/A	Off	Yes	26	0	19.5024	109.502
CSCOS30	4	2	Vertical field	N/A	Off	Yes	26	0	152.387	242.387
CSCIU34	4	2	Vertical field	N/A	Off	Yes	27	0	286.699	16.6992
CSCIL18	4	2	Vertical field	N/A	Off	Yes	27	0	127.235	217.235
CSCKN17	4	2	Vertical field	N/A	Off	Yes	27	0	130.601	220.601
CSBHR23	4	2	Vertical field	N/A	Off	Yes	27	0	235.359	325.359
CSBHQ29	4	2	Vertical field	N/A	Off	Yes	27	0	267.274	357.274
CSCOS30	4	2	Vertical field	N/A	Off	Yes	27	0	88.0908	178.091
CSCIU34	4	2	Vertical field	N/A	Off	Yes	28	0	19.6041	109.604
CSCIL18	4	2	Vertical field	N/A	Off	Yes	28	0	145.408	235.408
CSCKN17	4	2	Vertical field	N/A	Off	Yes	28	0	228.18	318.18
CSBHR23	4	2	Vertical field	N/A	Off	Yes	28	0	293.749	23.7495
CSBHQ29	4	2	Vertical field	N/A	Off	Yes	28	0	87.1844	177.184
CSCOS30	4	2	Vertical field	N/A	Off	Yes	28	0	35.9421	125.942
CSCIU34	4	2	Vertical field	N/A	Off	Yes	29	0	107.216	197.216
CSCIL18	4	2	Vertical field	N/A	Off	Yes	29	0	190.823	280.823
CSCKN17	4	2	Vertical field	N/A	Off	Yes	29	0	266.135	356.135
CSBHR23	4	2	Vertical field	N/A	Off	Yes	29	0	296.854	26.8544
CSBHQ29	4	2	Vertical field	N/A	Off	Yes	29	0	98.3929	188.393
CSCOS30	4	2	Vertical field	N/A	Off	Yes	29	0	32.9492	122.949
CSCIU34	4	2	Vertical field	N/A	Off	Yes	30	0	214.287	304.287
CSCIL18	4	2	Vertical field	N/A	Off	Yes	30	0	184.686	274.686
CSCKN17	4	2	Vertical field	N/A	Off	Yes	30	0	9.63754	99.6375
CSBHR23	4	2	Vertical field	N/A	Off	Yes	30	0	304.114	34.1145
CSBHQ29	4	2	Vertical field	N/A	Off	Yes	30	0	118.072	208.072
CSCOS30	4	2	Vertical field	N/A	Off	Yes	30	0	293.385	23.3852
CSCIU34	4	2	Vertical field	N/A	Off	Yes	31	0	214.796	304.796
CSCIL18	4	2	Vertical field	N/A	Off	Yes	31	0	177.678	267.678
CSCKN17	4	2	Vertical field	N/A	Off	Yes	31	0	345.964	75.9638
CSBHR23	4	2	Vertical field	N/A	Off	Yes	31	0	300.101	30.1013
CSBHQ29	4	2	Vertical field	N/A	Off	Yes	31	0	293.962	23.9625
CSCOS30	4	2	Vertical field	N/A	Off	Yes	31	0	303.69	33.6901
CSCIU34	4	2	Vertical field	N/A	Off	Yes	32	0	282.848	12.8477
CSCIL18	4	2	Vertical field	N/A	Off	Yes	32	0	133.898	223.898
CSCKN17	4	2	Vertical field	N/A	Off	Yes	32	0	13.7608	103.761
CSBHR23	4	2	Vertical field	N/A	Off	Yes	32	0	300.719	30.7189
CSBHQ29	4	2	Vertical field	N/A	Off	Yes	32	0	209.667	299.667
CSCOS30	4	2	Vertical field	N/A	Off	Yes	32	0	292.62	22.6199
CSCIU34	4	2	Vertical field	N/A	Off	Yes	33	0	283.841	13.8407
CSCIL18	4	2	Vertical field	N/A	Off	Yes	33	0	134.576	224.576
CSCKN17	4	2	Vertical field	N/A	Off	Yes	33	1	109.654	199.654
CSBHR23	4	2	Vertical field	N/A	Off	Yes	33	0	309.341	39.3405
CSBHQ29	4	2	Vertical field	N/A	Off	Yes	33	0	208.686	298.686
CSCOS30	4	2	Vertical field	N/A	Off	Yes	33	0	290.376	20.3764
CSCIU34	4	2	Vertical field	N/A	Off	Yes	34	0	230.492	320.492
CSCIL18	4	2	Vertical field	N/A	Off	Yes	34	0	243.435	333.435
CSCKN17	4	2	Vertical field	N/A	Off	Yes	34	0	354.523	84.5226
CSBHR23	4	2	Vertical field	N/A	Off	Yes	34	0	302.784	32.7843
CSBHQ29	4	2	Vertical field	N/A	Off	Yes	34	0	213.275	303.275
CSCOS30	4	2	Vertical field	N/A	Off	Yes	34	0	292.567	22.567
CSCIU34	4	2	Vertical field	N/A	Off	Yes	35	0	138.814	228.814
CSCIL18	4	2	Vertical field	N/A	Off	Yes	35	0	236.611	326.611
CSCKN17	4	2	Vertical field	N/A	Off	Yes	35	0	237.804	327.804
CSBHR23	4	2	Vertical field	N/A	Off	Yes	35	0	313.363	43.3634
CSBHQ29	4	2	Vertical field	N/A	Off	Yes	35	0	230.906	320.906
CSCOS30	4	2	Vertical field	N/A	Off	Yes	35	0	203.962	293.962
CSCIR18	1	1	Vertical field	N/A	Off	Yes	0	0	216.69	306.69
CSCOX24	1	1	Vertical field	N/A	Off	Yes	0	0	315	45
CSCIJ2	1	1	Vertical field	N/A	Off	Yes	0	1	119.511	209.511
CSCIN30	1	1	Vertical field	N/A	Off	Yes	0	0	153.825	243.825
CSCIT22	1	1	Vertical field	N/A	Off	Yes	0	0	136.931	226.931
CSCJO9	1	1	Vertical field	N/A	Off	Yes	0	0	167.074	257.074
CSCIR18	1	1	Vertical field	N/A	Off	Yes	1	0	218.313	308.313
CSCOX24	1	1	Vertical field	N/A	Off	Yes	1	0	34.6513	124.651
CSCIJ2	1	1	Vertical field	N/A	Off	Yes	1	0	203.471	293.471
CSCIN30	1	1	Vertical field	N/A	Off	Yes	1	0	91.7184	181.718
CSCIT22	1	1	Vertical field	N/A	Off	Yes	1	0	132.683	222.683
CSCJO9	1	1	Vertical field	N/A	Off	Yes	1	0	167.55	257.55
CSCIR18	1	1	Vertical field	N/A	Off	Yes	2	0	215.036	305.036
CSCOX24	1	1	Vertical field	N/A	Off	Yes	2	0	101.201	191.201
CSCIJ2	1	1	Vertical field	N/A	Off	Yes	2	1	30.3791	120.379
CSCIN30	1	1	Vertical field	N/A	Off	Yes	2	0	69.5196	159.52
CSCIT22	1	1	Vertical field	N/A	Off	Yes	2	0	132.647	222.647
CSCJO9	1	1	Vertical field	N/A	Off	Yes	2	0	174.144	264.144
CSCIR18	1	1	Vertical field	N/A	Off	Yes	3	1	262.405	352.405
CSCOX24	1	1	Vertical field	N/A	Off	Yes	3	0	341.996	71.9958
CSCIJ2	1	1	Vertical field	N/A	Off	Yes	3	1	51.2258	141.226
CSCIN30	1	1	Vertical field	N/A	Off	Yes	3	0	161.822	251.822
CSCIT22	1	1	Vertical field	N/A	Off	Yes	3	0	110.886	200.886
CSCJO9	1	1	Vertical field	N/A	Off	Yes	3	0	176.379	266.379
CSCIR18	1	1	Vertical field	N/A	Off	Yes	4	0	255.225	345.225
CSCOX24	1	1	Vertical field	N/A	Off	Yes	4	0	147.995	237.995
CSCIJ2	1	1	Vertical field	N/A	Off	Yes	4	0	319.635	49.6355
CSCIN30	1	1	Vertical field	N/A	Off	Yes	4	0	137.726	227.726
CSCIT22	1	1	Vertical field	N/A	Off	Yes	4	0	93.2155	183.215
CSCJO9	1	1	Vertical field	N/A	Off	Yes	4	0	142.275	232.275
CSCIR18	1	1	Vertical field	N/A	Off	Yes	5	0	255.44	345.44
CSCOX24	1	1	Vertical field	N/A	Off	Yes	5	0	13.2405	103.241
CSCIJ2	1	1	Vertical field	N/A	Off	Yes	5	0	283.87	13.8697
CSCIN30	1	1	Vertical field	N/A	Off	Yes	5	0	151.26	241.26
CSCIT22	1	1	Vertical field	N/A	Off	Yes	5	0	27.3777	117.378
CSCJO9	1	1	Vertical field	N/A	Off	Yes	5	0	143.276	233.276
CSCIR18	1	1	Vertical field	N/A	Off	Yes	6	0	318.145	48.145
CSCOX24	1	1	Vertical field	N/A	Off	Yes	6	0	156.176	246.176
CSCIJ2	1	1	Vertical field	N/A	Off	Yes	6	0	178.047	268.047
CSCIN30	1	1	Vertical field	N/A	Off	Yes	6	0	125.863	215.863
CSCIT22	1	1	Vertical field	N/A	Off	Yes	6	0	31.9307	121.931
CSCJO9	1	1	Vertical field	N/A	Off	Yes	6	0	131.566	221.566
CSCIR18	1	1	Vertical field	N/A	Off	Yes	7	0	323.696	53.6955
CSCOX24	1	1	Vertical field	N/A	Off	Yes	7	0	175.515	265.515
CSCIJ2	1	1	Vertical field	N/A	Off	Yes	7	1	175.515	265.515
CSCIN30	1	1	Vertical field	N/A	Off	Yes	7	0	63.0343	153.034
CSCIT22	1	1	Vertical field	N/A	Off	Yes	7	0	336.501	66.5014
CSCJO9	1	1	Vertical field	N/A	Off	Yes	7	0	128.517	218.517
CSCIR18	1	1	Vertical field	N/A	Off	Yes	8	0	277.306	7.30576
CSCOX24	1	1	Vertical field	N/A	Off	Yes	8	0	323.791	53.7905
CSCIJ2	1	1	Vertical field	N/A	Off	Yes	8	1	115.56	205.56
CSCIN30	1	1	Vertical field	N/A	Off	Yes	8	0	96.6667	186.667
CSCIT22	1	1	Vertical field	N/A	Off	Yes	8	0	341.565	71.5651
CSCJO9	1	1	Vertical field	N/A	Off	Yes	8	0	188.746	278.746
CSCIR18	1	1	Vertical field	N/A	Off	Yes	9	0	146.535	236.535
CSCOX24	1	1	Vertical field	N/A	Off	Yes	9	0	101.165	191.165
CSCIJ2	1	1	Vertical field	N/A	Off	Yes	9	1	101.004	191.004
CSCIN30	1	1	Vertical field	N/A	Off	Yes	9	0	81.1932	171.193
CSCIT22	1	1	Vertical field	N/A	Off	Yes	9	0	343.072	73.0725
CSCJO9	1	1	Vertical field	N/A	Off	Yes	9	0	188.326	278.326
CSCIR18	1	1	Vertical field	N/A	Off	Yes	10	0	145.539	235.539
CSCOX24	1	1	Vertical field	N/A	Off	Yes	10	0	83.2902	173.29
CSCIJ2	1	1	Vertical field	N/A	Off	Yes	10	1	240.396	330.396
CSCIN30	1	1	Vertical field	N/A	Off	Yes	10	0	216.552	306.552
CSCIT22	1	1	Vertical field	N/A	Off	Yes	10	0	125.218	215.218
CSCJO9	1	1	Vertical field	N/A	Off	Yes	10	0	183.225	273.225
CSCIR18	1	1	Vertical field	N/A	Off	Yes	11	0	137.07	227.07
CSCOX24	1	1	Vertical field	N/A	Off	Yes	11	0	11.3099	101.31
CSCIJ2	1	1	Vertical field	N/A	Off	Yes	11	0	33.6901	123.69
CSCIN30	1	1	Vertical field	N/A	Off	Yes	11	0	75.5297	165.53
CSCIT22	1	1	Vertical field	N/A	Off	Yes	11	0	120.579	210.579
CSCJO9	1	1	Vertical field	N/A	Off	Yes	11	0	197.403	287.403
CSCIR18	1	1	Vertical field	N/A	Off	Yes	12	0	143.82	233.82
CSCOX24	1	1	Vertical field	N/A	Off	Yes	12	0	342.35	72.3499
CSCIJ2	1	1	Vertical field	N/A	Off	Yes	12	1	349.695	79.6952
CSCIN30	1	1	Vertical field	N/A	Off	Yes	12	0	313.315	43.3153
CSCIT22	1	1	Vertical field	N/A	Off	Yes	12	0	127.569	217.569
CSCJO9	1	1	Vertical field	N/A	Off	Yes	12	0	78.6901	168.69
CSCIR18	1	1	Vertical field	N/A	Off	Yes	13	0	140.711	230.711
CSCOX24	1	1	Vertical field	N/A	Off	Yes	13	0	344.358	74.3578
CSCIJ2	1	1	Vertical field	N/A	Off	Yes	13	0	30.6186	120.619
CSCIN30	1	1	Vertical field	N/A	Off	Yes	13	0	302.4	32.3998
CSCIT22	1	1	Vertical field	N/A	Off	Yes	13	0	68.8952	158.895
CSCJO9	1	1	Vertical field	N/A	Off	Yes	13	0	39.9575	129.958
CSCIR18	1	1	Vertical field	N/A	Off	Yes	14	0	140.194	230.194
CSCOX24	1	1	Vertical field	N/A	Off	Yes	14	0	320.572	50.5722
CSCIJ2	1	1	Vertical field	N/A	Off	Yes	14	1	249.647	339.647
CSCIN30	1	1	Vertical field	N/A	Off	Yes	14	0	261.973	351.973
CSCIT22	1	1	Vertical field	N/A	Off	Yes	14	0	176.186	266.186
CSCJO9	1	1	Vertical field	N/A	Off	Yes	14	0	345.677	75.6773
CSCIR18	1	1	Vertical field	N/A	Off	Yes	15	0	148.61	238.61
CSCOX24	1	1	Vertical field	N/A	Off	Yes	15	0	349.261	79.2611
CSCIJ2	1	1	Vertical field	N/A	Off	Yes	15	0	309.56	39.5597
CSCIN30	1	1	Vertical field	N/A	Off	Yes	15	0	273.327	3.3274
CSCIT22	1	1	Vertical field	N/A	Off	Yes	15	0	177.138	267.138
CSCJO9	1	1	Vertical field	N/A	Off	Yes	15	0	282.529	12.5288
CSCIR18	1	1	Vertical field	N/A	Off	Yes	16	0	155.556	245.556
CSCOX24	1	1	Vertical field	N/A	Off	Yes	16	0	351.87	81.8699
CSCIJ2	1	1	Vertical field	N/A	Off	Yes	16	1	173.211	263.211
CSCIN30	1	1	Vertical field	N/A	Off	Yes	16	0	136.005	226.005
CSCIT22	1	1	Vertical field	N/A	Off	Yes	16	0	267.474	357.474
CSCJO9	1	1	Vertical field	N/A	Off	Yes	16	0	260.38	350.38
CSCIR18	1	1	Vertical field	N/A	Off	Yes	17	0	158.6	248.6
CSCOX24	1	1	Vertical field	N/A	Off	Yes	17	0	297.582	27.582
CSCIJ2	1	1	Vertical field	N/A	Off	Yes	17	0	31.7236	121.724
CSCIN30	1	1	Vertical field	N/A	Off	Yes	17	0	65.7723	155.772
CSCIT22	1	1	Vertical field	N/A	Off	Yes	17	0	234.567	324.567
CSCJO9	1	1	Vertical field	N/A	Off	Yes	17	0	243.435	333.435
CSCIR18	1	1	Vertical field	N/A	Off	Yes	18	0	168.232	258.232
CSCOX24	1	1	Vertical field	N/A	Off	Yes	18	0	141.546	231.546
CSCIJ2	1	1	Vertical field	N/A	Off	Yes	18	0	250.115	340.115
CSCIN30	1	1	Vertical field	N/A	Off	Yes	18	0	105.611	195.611
CSCIT22	1	1	Vertical field	N/A	Off	Yes	18	0	96.8817	186.882
CSCJO9	1	1	Vertical field	N/A	Off	Yes	18	0	245.956	335.956
CSCIR18	1	1	Vertical field	N/A	Off	Yes	19	0	169.902	259.902
CSCOX24	1	1	Vertical field	N/A	Off	Yes	19	0	155.879	245.879
CSCIJ2	1	1	Vertical field	N/A	Off	Yes	19	1	142.275	232.275
CSCIN30	1	1	Vertical field	N/A	Off	Yes	19	0	273.991	3.99091
CSCIT22	1	1	Vertical field	N/A	Off	Yes	19	0	110.726	200.726
CSCJO9	1	1	Vertical field	N/A	Off	Yes	19	0	203.199	293.199
CSCIR18	1	1	Vertical field	N/A	Off	Yes	20	0	171.18	261.18
CSCOX24	1	1	Vertical field	N/A	Off	Yes	20	0	309.883	39.8827
CSCIJ2	1	1	Vertical field	N/A	Off	Yes	20	0	281.921	11.9207
CSCIN30	1	1	Vertical field	N/A	Off	Yes	20	0	183.576	273.576
CSCIT22	1	1	Vertical field	N/A	Off	Yes	20	0	128.073	218.073
CSCJO9	1	1	Vertical field	N/A	Off	Yes	20	0	182.694	272.694
CSCIR18	1	1	Vertical field	N/A	Off	Yes	21	0	172.569	262.569
CSCOX24	1	1	Vertical field	N/A	Off	Yes	21	0	49.8208	139.821
CSCIJ2	1	1	Vertical field	N/A	Off	Yes	21	0	317.386	47.3859
CSCIN30	1	1	Vertical field	N/A	Off	Yes	21	0	124.743	214.743
CSCIT22	1	1	Vertical field	N/A	Off	Yes	21	0	352.776	82.7757
CSCJO9	1	1	Vertical field	N/A	Off	Yes	21	0	219.806	309.806
CSCIR18	1	1	Vertical field	N/A	Off	Yes	22	0	172.36	262.36
CSCOX24	1	1	Vertical field	N/A	Off	Yes	22	0	160.594	250.594
CSCIJ2	1	1	Vertical field	N/A	Off	Yes	22	0	74.9951	164.995
CSCIN30	1	1	Vertical field	N/A	Off	Yes	22	0	125.134	215.134
CSCIT22	1	1	Vertical field	N/A	Off	Yes	22	0	207.824	297.824
CSCJO9	1	1	Vertical field	N/A	Off	Yes	22	0	245.358	335.358
CSCIR18	1	1	Vertical field	N/A	Off	Yes	23	0	212.574	302.574
CSCOX24	1	1	Vertical field	N/A	Off	Yes	23	0	206.012	296.012
CSCIJ2	1	1	Vertical field	N/A	Off	Yes	23	1	293.629	23.6294
CSCIN30	1	1	Vertical field	N/A	Off	Yes	23	0	109.385	199.385
CSCIT22	1	1	Vertical field	N/A	Off	Yes	23	0	110.194	200.194
CSCJO9	1	1	Vertical field	N/A	Off	Yes	23	0	244.511	334.511
CSCIR18	1	1	Vertical field	N/A	Off	Yes	24	0	206.086	296.086
CSCOX24	1	1	Vertical field	N/A	Off	Yes	24	0	190.582	280.582
CSCIJ2	1	1	Vertical field	N/A	Off	Yes	24	1	18.4349	108.435
CSCIN30	1	1	Vertical field	N/A	Off	Yes	24	0	45	135
CSCIT22	1	1	Vertical field	N/A	Off	Yes	24	0	297.061	27.0611
CSCJO9	1	1	Vertical field	N/A	Off	Yes	24	0	190.125	280.125
CSCIR18	1	1	Vertical field	N/A	Off	Yes	25	0	208.04	298.04
CSCOX24	1	1	Vertical field	N/A	Off	Yes	25	0	329.574	59.5742
CSCIJ2	1	1	Vertical field	N/A	Off	Yes	25	1	298.355	28.355
CSCIN30	1	1	Vertical field	N/A	Off	Yes	25	0	22.4794	112.479
CSCIT22	1	1	Vertical field	N/A	Off	Yes	25	0	28.6105	118.61
CSCJO9	1	1	Vertical field	N/A	Off	Yes	25	0	63.7334	153.733
CSCIR18	1	1	Vertical field	N/A	Off	Yes	26	0	217.493	307.493
CSCOX24	1	1	Vertical field	N/A	Off	Yes	26	0	239.421	329.421
CSCIJ2	1	1	Vertical field	N/A	Off	Yes	26	0	153.768	243.768
CSCIN30	1	1	Vertical field	N/A	Off	Yes	26	0	148.349	238.349
CSCIT22	1	1	Vertical field	N/A	Off	Yes	26	0	39.5597	129.56
CSCJO9	1	1	Vertical field	N/A	Off	Yes	26	0	6.05419	96.0542
CSCIR18	1	1	Vertical field	N/A	Off	Yes	27	0	214.177	304.177
CSCOX24	1	1	Vertical field	N/A	Off	Yes	27	0	220.533	310.533
CSCIJ2	1	1	Vertical field	N/A	Off	Yes	27	0	278.696	8.6955
CSCIN30	1	1	Vertical field	N/A	Off	Yes	27	0	196.361	286.361
CSCIT22	1	1	Vertical field	N/A	Off	Yes	27	0	113.895	203.895
CSCJO9	1	1	Vertical field	N/A	Off	Yes	27	0	307.528	37.5284
CSCIR18	1	1	Vertical field	N/A	Off	Yes	28	0	209.56	299.56
CSCOX24	1	1	Vertical field	N/A	Off	Yes	28	0	254.908	344.908
CSCIJ2	1	1	Vertical field	N/A	Off	Yes	28	1	239.036	329.036
CSCIN30	1	1	Vertical field	N/A	Off	Yes	28	0	60.4612	150.461
CSCIT22	1	1	Vertical field	N/A	Off	Yes	28	0	107.488	197.488
CSCJO9	1	1	Vertical field	N/A	Off	Yes	28	0	210.548	300.548
CSCIR18	1	1	Vertical field	N/A	Off	Yes	29	0	208.301	298.301
CSCOX24	1	1	Vertical field	N/A	Off	Yes	29	0	199.722	289.722
CSCIJ2	1	1	Vertical field	N/A	Off	Yes	29	0	351.552	81.5525
CSCIN30	1	1	Vertical field	N/A	Off	Yes	29	0	145.491	235.491
CSCIT22	1	1	Vertical field	N/A	Off	Yes	29	0	65.7387	155.739
CSCJO9	1	1	Vertical field	N/A	Off	Yes	29	0	195.446	285.446
CSCIR18	1	1	Vertical field	N/A	Off	Yes	30	0	213.486	303.486
CSCOX24	1	1	Vertical field	N/A	Off	Yes	30	0	94.2758	184.276
CSCIJ2	1	1	Vertical field	N/A	Off	Yes	30	1	114.528	204.528
CSCIN30	1	1	Vertical field	N/A	Off	Yes	30	0	54.8458	144.846
CSCIT22	1	1	Vertical field	N/A	Off	Yes	30	1	342.216	72.2161
CSCJO9	1	1	Vertical field	N/A	Off	Yes	30	0	61.645	151.645
CSCIR18	1	1	Vertical field	N/A	Off	Yes	31	0	195.668	285.668
CSCOX24	1	1	Vertical field	N/A	Off	Yes	31	0	153.172	243.172
CSCIJ2	1	1	Vertical field	N/A	Off	Yes	31	0	262.807	352.807
CSCIN30	1	1	Vertical field	N/A	Off	Yes	31	0	120.16	210.16
CSCIT22	1	1	Vertical field	N/A	Off	Yes	31	0	194.56	284.56
CSCJO9	1	1	Vertical field	N/A	Off	Yes	31	0	20.8545	110.854
CSCIR18	1	1	Vertical field	N/A	Off	Yes	32	0	187.927	277.927
CSCOX24	1	1	Vertical field	N/A	Off	Yes	32	0	220.539	310.539
CSCIJ2	1	1	Vertical field	N/A	Off	Yes	32	0	174.289	264.289
CSCIN30	1	1	Vertical field	N/A	Off	Yes	32	0	35.0594	125.059
CSCIT22	1	1	Vertical field	N/A	Off	Yes	32	0	107.186	197.186
CSCJO9	1	1	Vertical field	N/A	Off	Yes	32	0	310.711	40.7108
CSCIR18	1	1	Vertical field	N/A	Off	Yes	33	0	191.104	281.104
CSCOX24	1	1	Vertical field	N/A	Off	Yes	33	0	304.992	34.992
CSCIJ2	1	1	Vertical field	N/A	Off	Yes	33	1	306.573	36.573
CSCIN30	1	1	Vertical field	N/A	Off	Yes	33	0	278.036	8.03571
CSCIT22	1	1	Vertical field	N/A	Off	Yes	33	0	7.32641	97.3264
CSCJO9	1	1	Vertical field	N/A	Off	Yes	33	0	235.061	325.061
CSCIR18	1	1	Vertical field	N/A	Off	Yes	34	0	195.792	285.792
CSCOX24	1	1	Vertical field	N/A	Off	Yes	34	0	3.21548	93.2155
CSCIJ2	1	1	Vertical field	N/A	Off	Yes	34	0	309.359	39.3595
CSCIN30	1	1	Vertical field	N/A	Off	Yes	34	0	266.359	356.359
CSCIT22	1	1	Vertical field	N/A	Off	Yes	34	0	107.613	197.613
CSCJO9	1	1	Vertical field	N/A	Off	Yes	34	1	183.318	273.318
CSCIR18	1	1	Vertical field	N/A	Off	Yes	35	0	316.818	46.8183
CSCOX24	1	1	Vertical field	N/A	Off	Yes	35	0	91.7899	181.79
CSCIJ2	1	1	Vertical field	N/A	Off	Yes	35	1	302.276	32.2756
CSCIN30	1	1	Vertical field	N/A	Off	Yes	35	0	268.794	358.794
CSCIT22	1	1	Vertical field	N/A	Off	Yes	35	0	46.0609	136.061
CSCJO9	1	1	Vertical field	N/A	Off	Yes	35	0	21.9606	111.961
CSCIU34	4	4	RF on -> RF on	N	On	N/A	0	0	153.812	153.812
CSCIL18	4	4	RF on -> RF on	N	On	N/A	0	0	27.9622	27.9622
CSCKN17	4	4	RF on -> RF on	N	On	N/A	0	0	192.265	192.265
CSBHR23	4	4	RF on -> RF on	N	On	N/A	0	0	78.1113	78.1113
CSBHQ29	4	4	RF on -> RF on	N	On	N/A	0	0	28.8108	28.8108
CSCOS30	4	4	RF on -> RF on	N	On	N/A	0	0	216.747	216.747
CSCIU34	4	4	RF on -> RF on	N	On	N/A	1	0	132.474	132.474
CSCIL18	4	4	RF on -> RF on	N	On	N/A	1	0	27.6721	27.6721
CSCKN17	4	4	RF on -> RF on	N	On	N/A	1	0	186.411	186.411
CSBHR23	4	4	RF on -> RF on	N	On	N/A	1	0	81.2538	81.2538
CSBHQ29	4	4	RF on -> RF on	N	On	N/A	1	0	268.958	268.958
CSCOS30	4	4	RF on -> RF on	N	On	N/A	1	0	217.057	217.057
CSCIU34	4	4	RF on -> RF on	N	On	N/A	2	0	179.076	179.076
CSCIL18	4	4	RF on -> RF on	N	On	N/A	2	0	352.528	352.528
CSCKN17	4	4	RF on -> RF on	N	On	N/A	2	0	180	180
CSBHR23	4	4	RF on -> RF on	N	On	N/A	2	0	76.3903	76.3903
CSBHQ29	4	4	RF on -> RF on	N	On	N/A	2	0	4.6001	4.6001
CSCOS30	4	4	RF on -> RF on	N	On	N/A	2	0	227.09	227.09
CSCIU34	4	4	RF on -> RF on	N	On	N/A	3	0	206.281	206.281
CSCIL18	4	4	RF on -> RF on	N	On	N/A	3	0	19.5583	19.5583
CSCKN17	4	4	RF on -> RF on	N	On	N/A	3	0	114.887	114.887
CSBHR23	4	4	RF on -> RF on	N	On	N/A	3	0	81.0604	81.0604
CSBHQ29	4	4	RF on -> RF on	N	On	N/A	3	0	124.992	124.992
CSCOS30	4	4	RF on -> RF on	N	On	N/A	3	0	227.328	227.328
CSCIU34	4	4	RF on -> RF on	N	On	N/A	4	0	329.797	329.797
CSCIL18	4	4	RF on -> RF on	N	On	N/A	4	0	351.573	351.573
CSCKN17	4	4	RF on -> RF on	N	On	N/A	4	0	278.637	278.637
CSBHR23	4	4	RF on -> RF on	N	On	N/A	4	0	79.5308	79.5308
CSBHQ29	4	4	RF on -> RF on	N	On	N/A	4	0	250.201	250.201
CSCOS30	4	4	RF on -> RF on	N	On	N/A	4	0	220.389	220.389
CSCIU34	4	4	RF on -> RF on	N	On	N/A	5	0	304.346	304.346
CSCIL18	4	4	RF on -> RF on	N	On	N/A	5	0	0	0
CSCKN17	4	4	RF on -> RF on	N	On	N/A	5	1	35.4333	35.4333
CSBHR23	4	4	RF on -> RF on	N	On	N/A	5	0	75.3236	75.3236
CSBHQ29	4	4	RF on -> RF on	N	On	N/A	5	0	16.2202	16.2202
CSCOS30	4	4	RF on -> RF on	N	On	N/A	5	0	218.468	218.468
CSCIU34	4	4	RF on -> RF on	N	On	N/A	6	0	231.116	231.116
CSCIL18	4	4	RF on -> RF on	N	On	N/A	6	0	315.591	315.591
CSCKN17	4	4	RF on -> RF on	N	On	N/A	6	0	259.749	259.749
CSBHR23	4	4	RF on -> RF on	N	On	N/A	6	0	85.978	85.978
CSBHQ29	4	4	RF on -> RF on	N	On	N/A	6	0	18.8861	18.8861
CSCOS30	4	4	RF on -> RF on	N	On	N/A	6	0	221.248	221.248
CSCIU34	4	4	RF on -> RF on	N	On	N/A	7	0	242.784	242.784
CSCIL18	4	4	RF on -> RF on	N	On	N/A	7	0	191.31	191.31
CSCKN17	4	4	RF on -> RF on	N	On	N/A	7	0	59.1279	59.1279
CSBHR23	4	4	RF on -> RF on	N	On	N/A	7	0	81.4692	81.4692
CSBHQ29	4	4	RF on -> RF on	N	On	N/A	7	0	214.611	214.611
CSCOS30	4	4	RF on -> RF on	N	On	N/A	7	0	221.035	221.035
CSCIU34	4	4	RF on -> RF on	N	On	N/A	8	0	264.447	264.447
CSCIL18	4	4	RF on -> RF on	N	On	N/A	8	0	213.476	213.476
CSCKN17	4	4	RF on -> RF on	N	On	N/A	8	0	302.869	302.869
CSBHR23	4	4	RF on -> RF on	N	On	N/A	8	0	78.6901	78.6901
CSBHQ29	4	4	RF on -> RF on	N	On	N/A	8	0	103.548	103.548
CSCOS30	4	4	RF on -> RF on	N	On	N/A	8	0	216.158	216.158
CSCIU34	4	4	RF on -> RF on	N	On	N/A	9	0	255.833	255.833
CSCIL18	4	4	RF on -> RF on	N	On	N/A	9	0	125.248	125.248
CSCKN17	4	4	RF on -> RF on	N	On	N/A	9	1	88.7811	88.7811
CSBHR23	4	4	RF on -> RF on	N	On	N/A	9	0	83.4181	83.4181
CSBHQ29	4	4	RF on -> RF on	N	On	N/A	9	0	216.444	216.444
CSCOS30	4	4	RF on -> RF on	N	On	N/A	9	0	229.467	229.467
CSCIU34	4	4	RF on -> RF on	N	On	N/A	10	0	305.538	305.538
CSCIL18	4	4	RF on -> RF on	N	On	N/A	10	0	135.955	135.955
CSCKN17	4	4	RF on -> RF on	N	On	N/A	10	0	294.624	294.624
CSBHR23	4	4	RF on -> RF on	N	On	N/A	10	0	78.3106	78.3106
CSBHQ29	4	4	RF on -> RF on	N	On	N/A	10	0	220.986	220.986
CSCOS30	4	4	RF on -> RF on	N	On	N/A	10	0	209.667	209.667
CSCIU34	4	4	RF on -> RF on	N	On	N/A	11	0	321.044	321.044
CSCIL18	4	4	RF on -> RF on	N	On	N/A	11	0	13.861	13.861
CSCKN17	4	4	RF on -> RF on	N	On	N/A	11	0	212.869	212.869
CSBHR23	4	4	RF on -> RF on	N	On	N/A	11	0	79.9507	79.9507
CSBHQ29	4	4	RF on -> RF on	N	On	N/A	11	0	254.624	254.624
CSCOS30	4	4	RF on -> RF on	N	On	N/A	11	0	199.612	199.612
CSCIU34	4	4	RF on -> RF on	N	On	N/A	12	0	318.504	318.504
CSCIL18	4	4	RF on -> RF on	N	On	N/A	12	0	38.6598	38.6598
CSCKN17	4	4	RF on -> RF on	N	On	N/A	12	0	265.795	265.795
CSBHR23	4	4	RF on -> RF on	N	On	N/A	12	0	81.7644	81.7644
CSBHQ29	4	4	RF on -> RF on	N	On	N/A	12	0	253.951	253.951
CSCOS30	4	4	RF on -> RF on	N	On	N/A	12	0	206.565	206.565
CSCIU34	4	4	RF on -> RF on	N	On	N/A	13	0	331.783	331.783
CSCIL18	4	4	RF on -> RF on	N	On	N/A	13	0	190.305	190.305
CSCKN17	4	4	RF on -> RF on	N	On	N/A	13	1	204.963	204.963
CSBHR23	4	4	RF on -> RF on	N	On	N/A	13	0	84.8602	84.8602
CSBHQ29	4	4	RF on -> RF on	N	On	N/A	13	0	40.5028	40.5028
CSCOS30	4	4	RF on -> RF on	N	On	N/A	13	0	203.273	203.273
CSCIU34	4	4	RF on -> RF on	N	On	N/A	14	0	337.932	337.932
CSCIL18	4	4	RF on -> RF on	N	On	N/A	14	0	288.726	288.726
CSCKN17	4	4	RF on -> RF on	N	On	N/A	14	0	355.533	355.533
CSBHR23	4	4	RF on -> RF on	N	On	N/A	14	0	86.2414	86.2414
CSBHQ29	4	4	RF on -> RF on	N	On	N/A	14	0	39.8896	39.8896
CSCOS30	4	4	RF on -> RF on	N	On	N/A	14	1	49.3987	49.3987
CSCIU34	4	4	RF on -> RF on	N	On	N/A	15	0	206.792	206.792
CSCIL18	4	4	RF on -> RF on	N	On	N/A	15	0	301.329	301.329
CSCKN17	4	4	RF on -> RF on	N	On	N/A	15	0	264.094	264.094
CSBHR23	4	4	RF on -> RF on	N	On	N/A	15	0	117.979	117.979
CSBHQ29	4	4	RF on -> RF on	N	On	N/A	15	0	305.72	305.72
CSCOS30	4	4	RF on -> RF on	N	On	N/A	15	0	315	315
CSCIU34	4	4	RF on -> RF on	N	On	N/A	16	0	99.6599	99.6599
CSCIL18	4	4	RF on -> RF on	N	On	N/A	16	0	90	90
CSCKN17	4	4	RF on -> RF on	N	On	N/A	16	0	234.013	234.013
CSBHR23	4	4	RF on -> RF on	N	On	N/A	16	0	105.866	105.866
CSBHQ29	4	4	RF on -> RF on	N	On	N/A	16	0	10.1247	10.1247
CSCOS30	4	4	RF on -> RF on	N	On	N/A	16	0	325.061	325.061
CSCIU34	4	4	RF on -> RF on	N	On	N/A	17	1	4.96974	4.96974
CSCIL18	4	4	RF on -> RF on	N	On	N/A	17	0	315	315
CSCKN17	4	4	RF on -> RF on	N	On	N/A	17	0	236.514	236.514
CSBHR23	4	4	RF on -> RF on	N	On	N/A	17	0	105.619	105.619
CSBHQ29	4	4	RF on -> RF on	N	On	N/A	17	0	250.484	250.484
CSCOS30	4	4	RF on -> RF on	N	On	N/A	17	0	313.898	313.898
CSCIU34	4	4	RF on -> RF on	N	On	N/A	18	0	218.346	218.346
CSCIL18	4	4	RF on -> RF on	N	On	N/A	18	0	207.728	207.728
CSCKN17	4	4	RF on -> RF on	N	On	N/A	18	0	28.4429	28.4429
CSBHR23	4	4	RF on -> RF on	N	On	N/A	18	0	107.418	107.418
CSBHQ29	4	4	RF on -> RF on	N	On	N/A	18	0	223.668	223.668
CSCOS30	4	4	RF on -> RF on	N	On	N/A	18	0	291.938	291.938
CSCIU34	4	4	RF on -> RF on	N	On	N/A	19	0	158.791	158.791
CSCIL18	4	4	RF on -> RF on	N	On	N/A	19	0	270.843	270.843
CSCKN17	4	4	RF on -> RF on	N	On	N/A	19	0	223.452	223.452
CSBHR23	4	4	RF on -> RF on	N	On	N/A	19	0	113.199	113.199
CSBHQ29	4	4	RF on -> RF on	N	On	N/A	19	0	34.0772	34.0772
CSCOS30	4	4	RF on -> RF on	N	On	N/A	19	1	295.442	295.442
CSCIU34	4	4	RF on -> RF on	N	On	N/A	20	0	41.7845	41.7845
CSCIL18	4	4	RF on -> RF on	N	On	N/A	20	0	168.288	168.288
CSCKN17	4	4	RF on -> RF on	N	On	N/A	20	0	280.408	280.408
CSBHR23	4	4	RF on -> RF on	N	On	N/A	20	0	110.925	110.925
CSBHQ29	4	4	RF on -> RF on	N	On	N/A	20	0	180	180
CSCOS30	4	4	RF on -> RF on	N	On	N/A	20	0	293.962	293.962
CSCIU34	4	4	RF on -> RF on	N	On	N/A	21	0	349.439	349.439
CSCIL18	4	4	RF on -> RF on	N	On	N/A	21	0	250.292	250.292
CSCKN17	4	4	RF on -> RF on	N	On	N/A	21	0	154.312	154.312
CSBHR23	4	4	RF on -> RF on	N	On	N/A	21	0	112.023	112.023
CSBHQ29	4	4	RF on -> RF on	N	On	N/A	21	0	81.7328	81.7328
CSCOS30	4	4	RF on -> RF on	N	On	N/A	21	0	296.25	296.25
CSCIU34	4	4	RF on -> RF on	N	On	N/A	22	0	107.7	107.7
CSCIL18	4	4	RF on -> RF on	N	On	N/A	22	0	180	180
CSCKN17	4	4	RF on -> RF on	N	On	N/A	22	0	106.699	106.699
CSBHR23	4	4	RF on -> RF on	N	On	N/A	22	1	192.2	192.2
CSBHQ29	4	4	RF on -> RF on	N	On	N/A	22	0	23.334	23.334
CSCOS30	4	4	RF on -> RF on	N	On	N/A	22	0	292.543	292.543
CSCIU34	4	4	RF on -> RF on	N	On	N/A	23	0	168.071	168.071
CSCIL18	4	4	RF on -> RF on	N	On	N/A	23	0	33.6901	33.6901
CSCKN17	4	4	RF on -> RF on	N	On	N/A	23	0	332.475	332.475
CSBHR23	4	4	RF on -> RF on	N	On	N/A	23	0	175.649	175.649
CSBHQ29	4	4	RF on -> RF on	N	On	N/A	23	0	334.134	334.134
CSCOS30	4	4	RF on -> RF on	N	On	N/A	23	0	264.447	264.447
CSCIU34	4	4	RF on -> RF on	N	On	N/A	24	0	213.111	213.111
CSCIL18	4	4	RF on -> RF on	N	On	N/A	24	1	50.1944	50.1944
CSCKN17	4	4	RF on -> RF on	N	On	N/A	24	0	90	90
CSBHR23	4	4	RF on -> RF on	N	On	N/A	24	0	136.169	136.169
CSBHQ29	4	4	RF on -> RF on	N	On	N/A	24	0	343.217	343.217
CSCOS30	4	4	RF on -> RF on	N	On	N/A	24	0	263.956	263.956
CSCIU34	4	4	RF on -> RF on	N	On	N/A	25	0	254.899	254.899
CSCIL18	4	4	RF on -> RF on	N	On	N/A	25	0	0	0
CSCKN17	4	4	RF on -> RF on	N	On	N/A	25	0	251.862	251.862
CSBHR23	4	4	RF on -> RF on	N	On	N/A	25	0	136.577	136.577
CSBHQ29	4	4	RF on -> RF on	N	On	N/A	25	0	136.123	136.123
CSCOS30	4	4	RF on -> RF on	N	On	N/A	25	0	276.789	276.789
CSCIU34	4	4	RF on -> RF on	N	On	N/A	26	0	289.832	289.832
CSCIL18	4	4	RF on -> RF on	N	On	N/A	26	0	323.409	323.409
CSCKN17	4	4	RF on -> RF on	N	On	N/A	26	0	251.565	251.565
CSBHR23	4	4	RF on -> RF on	N	On	N/A	26	0	199.604	199.604
CSBHQ29	4	4	RF on -> RF on	N	On	N/A	26	0	64.0256	64.0256
CSCOS30	4	4	RF on -> RF on	N	On	N/A	26	0	282.137	282.137
CSCIU34	4	4	RF on -> RF on	N	On	N/A	27	0	44.4093	44.4093
CSCIL18	4	4	RF on -> RF on	N	On	N/A	27	1	351.085	351.085
CSCKN17	4	4	RF on -> RF on	N	On	N/A	27	0	254.055	254.055
CSBHR23	4	4	RF on -> RF on	N	On	N/A	27	0	217.476	217.476
CSBHQ29	4	4	RF on -> RF on	N	On	N/A	27	0	39.2257	39.2257
CSCOS30	4	4	RF on -> RF on	N	On	N/A	27	1	90	90
CSCIU34	4	4	RF on -> RF on	N	On	N/A	28	0	117.937	117.937
CSCIL18	4	4	RF on -> RF on	N	On	N/A	28	0	60.3763	60.3763
CSCKN17	4	4	RF on -> RF on	N	On	N/A	28	0	324.904	324.904
CSBHR23	4	4	RF on -> RF on	N	On	N/A	28	0	222.455	222.455
CSBHQ29	4	4	RF on -> RF on	N	On	N/A	28	0	7.12502	7.12502
CSCOS30	4	4	RF on -> RF on	N	On	N/A	28	0	46.1935	46.1935
CSCIU34	4	4	RF on -> RF on	N	On	N/A	29	0	112.874	112.874
CSCIL18	4	4	RF on -> RF on	N	On	N/A	29	0	170.538	170.538
CSCKN17	4	4	RF on -> RF on	N	On	N/A	29	0	338.009	338.009
CSBHR23	4	4	RF on -> RF on	N	On	N/A	29	0	226.273	226.273
CSBHQ29	4	4	RF on -> RF on	N	On	N/A	29	0	3.36646	3.36646
CSCOS30	4	4	RF on -> RF on	N	On	N/A	29	0	46.6366	46.6366
CSCIU34	4	4	RF on -> RF on	N	On	N/A	30	0	122.347	122.347
CSCIL18	4	4	RF on -> RF on	N	On	N/A	30	0	123.476	123.476
CSCKN17	4	4	RF on -> RF on	N	On	N/A	30	0	350.096	350.096
CSBHR23	4	4	RF on -> RF on	N	On	N/A	30	0	228.814	228.814
CSBHQ29	4	4	RF on -> RF on	N	On	N/A	30	0	101.592	101.592
CSCOS30	4	4	RF on -> RF on	N	On	N/A	30	0	44.2927	44.2927
CSCIU34	4	4	RF on -> RF on	N	On	N/A	31	0	121.079	121.079
CSCIL18	4	4	RF on -> RF on	N	On	N/A	31	0	45	45
CSCKN17	4	4	RF on -> RF on	N	On	N/A	31	0	350.707	350.707
CSBHR23	4	4	RF on -> RF on	N	On	N/A	31	0	221.009	221.009
CSBHQ29	4	4	RF on -> RF on	N	On	N/A	31	0	287.301	287.301
CSCOS30	4	4	RF on -> RF on	N	On	N/A	31	0	51.6048	51.6048
CSCIU34	4	4	RF on -> RF on	N	On	N/A	32	0	124.695	124.695
CSCIL18	4	4	RF on -> RF on	N	On	N/A	32	0	311.553	311.553
CSCKN17	4	4	RF on -> RF on	N	On	N/A	32	0	351.573	351.573
CSBHR23	4	4	RF on -> RF on	N	On	N/A	32	0	221.186	221.186
CSBHQ29	4	4	RF on -> RF on	N	On	N/A	32	0	233.13	233.13
CSCOS30	4	4	RF on -> RF on	N	On	N/A	32	0	324.819	324.819
CSCIU34	4	4	RF on -> RF on	N	On	N/A	33	0	120.203	120.203
CSCIL18	4	4	RF on -> RF on	N	On	N/A	33	0	169.846	169.846
CSCKN17	4	4	RF on -> RF on	N	On	N/A	33	0	0	0
CSBHR23	4	4	RF on -> RF on	N	On	N/A	33	0	227.22	227.22
CSBHQ29	4	4	RF on -> RF on	N	On	N/A	33	0	47.6264	47.6264
CSCOS30	4	4	RF on -> RF on	N	On	N/A	33	0	328.878	328.878
CSCIU34	4	4	RF on -> RF on	N	On	N/A	34	0	120.16	120.16
CSCIL18	4	4	RF on -> RF on	N	On	N/A	34	0	131.698	131.698
CSCKN17	4	4	RF on -> RF on	N	On	N/A	34	0	345.203	345.203
CSBHR23	4	4	RF on -> RF on	N	On	N/A	34	0	223.025	223.025
CSBHQ29	4	4	RF on -> RF on	N	On	N/A	34	0	275.274	275.274
CSCOS30	4	4	RF on -> RF on	N	On	N/A	34	0	330.593	330.593
CSCIU34	4	4	RF on -> RF on	N	On	N/A	35	0	117.216	117.216
CSCIL18	4	4	RF on -> RF on	N	On	N/A	35	0	120.141	120.141
CSCKN17	4	4	RF on -> RF on	N	On	N/A	35	0	325.257	325.257
CSBHR23	4	4	RF on -> RF on	N	On	N/A	35	0	226.123	226.123
CSBHQ29	4	4	RF on -> RF on	N	On	N/A	35	0	273.406	273.406
CSCOS30	4	4	RF on -> RF on	N	On	N/A	35	0	330.376	330.376
CSCIR13	3	1	RF off -> RF off	S	Off	N/A	0	0	149.689	329.689
CSCOX7	3	1	RF off -> RF off	S	Off	N/A	0	0	310.786	130.786
CSCIJ30	3	1	RF off -> RF off	S	Off	N/A	0	0	215.34	35.3401
CSCIN17	3	1	RF off -> RF off	S	Off	N/A	0	0	228.155	48.1548
CSCIT13	3	1	RF off -> RF off	S	Off	N/A	0	0	237.216	57.2157
CSCJO7	3	1	RF off -> RF off	S	Off	N/A	0	0	311.855	131.855
CSCIR13	3	1	RF off -> RF off	S	Off	N/A	1	0	349.287	169.287
CSCOX7	3	1	RF off -> RF off	S	Off	N/A	1	0	11.7386	191.739
CSCIJ30	3	1	RF off -> RF off	S	Off	N/A	1	0	100.939	280.939
CSCIN17	3	1	RF off -> RF off	S	Off	N/A	1	0	300.444	120.444
CSCIT13	3	1	RF off -> RF off	S	Off	N/A	1	0	177.537	357.537
CSCJO7	3	1	RF off -> RF off	S	Off	N/A	1	0	218.66	38.6598
CSCIR13	3	1	RF off -> RF off	S	Off	N/A	2	0	347.471	167.471
CSCOX7	3	1	RF off -> RF off	S	Off	N/A	2	0	308.157	128.157
CSCIJ30	3	1	RF off -> RF off	S	Off	N/A	2	0	90	270
CSCIN17	3	1	RF off -> RF off	S	Off	N/A	2	0	309.936	129.936
CSCIT13	3	1	RF off -> RF off	S	Off	N/A	2	0	88.394	268.394
CSCJO7	3	1	RF off -> RF off	S	Off	N/A	2	1	233.902	53.9017
CSCIR13	3	1	RF off -> RF off	S	Off	N/A	3	0	349.756	169.756
CSCOX7	3	1	RF off -> RF off	S	Off	N/A	3	0	183.111	3.11084
CSCIJ30	3	1	RF off -> RF off	S	Off	N/A	3	0	204.905	24.9048
CSCIN17	3	1	RF off -> RF off	S	Off	N/A	3	0	263.784	83.7844
CSCIT13	3	1	RF off -> RF off	S	Off	N/A	3	0	116.801	296.801
CSCJO7	3	1	RF off -> RF off	S	Off	N/A	3	0	259.875	79.8753
CSCIR13	3	1	RF off -> RF off	S	Off	N/A	4	0	42.6338	222.634
CSCOX7	3	1	RF off -> RF off	S	Off	N/A	4	0	344.667	164.667
CSCIJ30	3	1	RF off -> RF off	S	Off	N/A	4	0	124.16	304.16
CSCIN17	3	1	RF off -> RF off	S	Off	N/A	4	0	153.138	333.138
CSCIT13	3	1	RF off -> RF off	S	Off	N/A	4	0	245.985	65.9849
CSCJO7	3	1	RF off -> RF off	S	Off	N/A	4	1	258.896	78.8962
CSCIR13	3	1	RF off -> RF off	S	Off	N/A	5	0	58.9503	238.95
CSCOX7	3	1	RF off -> RF off	S	Off	N/A	5	0	239.906	59.9058
CSCIJ30	3	1	RF off -> RF off	S	Off	N/A	5	0	203.749	23.7495
CSCIN17	3	1	RF off -> RF off	S	Off	N/A	5	0	163.74	343.74
CSCIT13	3	1	RF off -> RF off	S	Off	N/A	5	1	285.642	105.642
CSCJO7	3	1	RF off -> RF off	S	Off	N/A	5	0	68.4986	248.499
CSCIR13	3	1	RF off -> RF off	S	Off	N/A	6	1	310.28	130.28
CSCOX7	3	1	RF off -> RF off	S	Off	N/A	6	0	234.137	54.1372
CSCIJ30	3	1	RF off -> RF off	S	Off	N/A	6	0	159.887	339.887
CSCIN17	3	1	RF off -> RF off	S	Off	N/A	6	0	226.818	46.8183
CSCIT13	3	1	RF off -> RF off	S	Off	N/A	6	0	209.667	29.6667
CSCJO7	3	1	RF off -> RF off	S	Off	N/A	6	0	40.6013	220.601
CSCIR13	3	1	RF off -> RF off	S	Off	N/A	7	1	75.1137	255.114
CSCOX7	3	1	RF off -> RF off	S	Off	N/A	7	0	113.127	293.127
CSCIJ30	3	1	RF off -> RF off	S	Off	N/A	7	0	97.5121	277.512
CSCIN17	3	1	RF off -> RF off	S	Off	N/A	7	0	265.503	85.5028
CSCIT13	3	1	RF off -> RF off	S	Off	N/A	7	0	197.86	17.8601
CSCJO7	3	1	RF off -> RF off	S	Off	N/A	7	0	307.816	127.816
CSCIR13	3	1	RF off -> RF off	S	Off	N/A	8	0	22.3287	202.329
CSCOX7	3	1	RF off -> RF off	S	Off	N/A	8	0	252.229	72.2287
CSCIJ30	3	1	RF off -> RF off	S	Off	N/A	8	0	289.075	109.075
CSCIN17	3	1	RF off -> RF off	S	Off	N/A	8	0	35.3112	215.311
CSCIT13	3	1	RF off -> RF off	S	Off	N/A	8	0	295.463	115.463
CSCJO7	3	1	RF off -> RF off	S	Off	N/A	8	0	17.5713	197.571
CSCIR13	3	1	RF off -> RF off	S	Off	N/A	9	0	166.724	346.724
[truncated: 9,666 more rows]

## Sheet: Blatt1
Real Turtle ID	Day	Video File Name	Field	RF Intensity	Cancelled (Null)	Number on video test	Direction	Number of Frame	Legs Visible	Head Bent	Tail Bent	Legs Bent	At the Wall	Crawling on Wall	Obviously Moving-direction not clearly measureable
CSCIR18	2012-05-13	ExperimentDay3-3Test-S-RF	S	On	N/A	7		0	3		Y
CSCOX24	2012-05-13	ExperimentDay3-3Test-S-RF	S	On	N/A	8		0	4
CSCIJ2	2012-05-13	ExperimentDay3-3Test-S-RF	S	On	N/A	9		0	3	Y
CSCIN30	2012-05-13	ExperimentDay3-3Test-S-RF	S	On	N/A	10		0	4		Y
CSCIT22	2012-05-13	ExperimentDay3-3Test-S-RF	S	On	N/A	11		0	4		Y
CSCJO9	2012-05-13	ExperimentDay3-3Test-S-RF	S	On	N/A	12		0	3		Y
CSCIR18	2012-05-13	ExperimentDay3-3Test-S-RF	S	On	N/A	7		1	3		Y
CSCOX24	2012-05-13	ExperimentDay3-3Test-S-RF	S	On	N/A	8		1	4		Y	Y
CSCIJ2	2012-05-13	ExperimentDay3-3Test-S-RF	S	On	N/A	9		1	2	Y	Y
CSCIN30	2012-05-13	ExperimentDay3-3Test-S-RF	S	On	N/A	10		1	4		Y
CSCIT22	2012-05-13	ExperimentDay3-3Test-S-RF	S	On	N/A	11		1	4		Y
CSCJO9	2012-05-13	ExperimentDay3-3Test-S-RF	S	On	N/A	12		1	3
CSCIR18	2012-05-13	ExperimentDay3-3Test-S-RF	S	On	N/A	7		2	3	No head	Y	Y
CSCOX24	2012-05-13	ExperimentDay3-3Test-S-RF	S	On	N/A	8		2	2	Y	Y
CSCIJ2	2012-05-13	ExperimentDay3-3Test-S-RF	S	On	N/A	9		2	4				Y
CSCIN30	2012-05-13	ExperimentDay3-3Test-S-RF	S	On	N/A	10		2	4		Y
CSCIT22	2012-05-13	ExperimentDay3-3Test-S-RF	S	On	N/A	11		2	4	Y	Y	Y
CSCJO9	2012-05-13	ExperimentDay3-3Test-S-RF	S	On	N/A	12		2	3
CSCIR18	2012-05-13	ExperimentDay3-3Test-S-RF	S	On	N/A	7		3	2		Y
CSCOX24	2012-05-13	ExperimentDay3-3Test-S-RF	S	On	N/A	8		3	4		Y
CSCIJ2	2012-05-13	ExperimentDay3-3Test-S-RF	S	On	N/A	9		3	4				Y
CSCIN30	2012-05-13	ExperimentDay3-3Test-S-RF	S	On	N/A	10		3	4
CSCIT22	2012-05-13	ExperimentDay3-3Test-S-RF	S	On	N/A	11		3	4	No head	Y
CSCJO9	2012-05-13	ExperimentDay3-3Test-S-RF	S	On	N/A	12		3	2	Y
CSCIR18	2012-05-13	ExperimentDay3-3Test-S-RF	S	On	N/A	7		4	3		Y	Y
CSCOX24	2012-05-13	ExperimentDay3-3Test-S-RF	S	On	N/A	8		4	3	Y	Y	Y
CSCIJ2	2012-05-13	ExperimentDay3-3Test-S-RF	S	On	N/A	9		4	4		Y		Y
CSCIN30	2012-05-13	ExperimentDay3-3Test-S-RF	S	On	N/A	10		4	4		Y	Y
CSCIT22	2012-05-13	ExperimentDay3-3Test-S-RF	S	On	N/A	11		4	3		Y
CSCJO9	2012-05-13	ExperimentDay3-3Test-S-RF	S	On	N/A	12		4	2	Y	Y	Y			!
CSCIR18	2012-05-13	ExperimentDay3-3Test-S-RF	S	On	N/A	7		5	4			Y
CSCOX24	2012-05-13	ExperimentDay3-3Test-S-RF	S	On	N/A	8		5	4		Y	Y
CSCIJ2	2012-05-13	ExperimentDay3-3Test-S-RF	S	On	N/A	9		5	3		Y		Y
CSCIN30	2012-05-13	ExperimentDay3-3Test-S-RF	S	On	N/A	10		5	3
CSCIT22	2012-05-13	ExperimentDay3-3Test-S-RF	S	On	N/A	11		5	4		Y
CSCJO9	2012-05-13	ExperimentDay3-3Test-S-RF	S	On	N/A	12		5	3	Y	Y
CSCIR18	2012-05-13	ExperimentDay3-3Test-S-RF	S	On	N/A	7		6	2	No head	Y	Y			!
CSCOX24	2012-05-13	ExperimentDay3-3Test-S-RF	S	On	N/A	8		6	4		Y
CSCIJ2	2012-05-13	ExperimentDay3-3Test-S-RF	S	On	N/A	9		6	3				Y
CSCIN30	2012-05-13	ExperimentDay3-3Test-S-RF	S	On	N/A	10		6	3		Y
CSCIT22	2012-05-13	ExperimentDay3-3Test-S-RF	S	On	N/A	11		6	3	No head	Y
CSCJO9	2012-05-13	ExperimentDay3-3Test-S-RF	S	On	N/A	12		6	4	Y	Y	Y			!
CSCIR18	2012-05-13	ExperimentDay3-3Test-S-RF	S	On	N/A	7		7	2	No head		Y			!
CSCOX24	2012-05-13	ExperimentDay3-3Test-S-RF	S	On	N/A	8		7	4		Y
CSCIJ2	2012-05-13	ExperimentDay3-3Test-S-RF	S	On	N/A	9		7	3				Y
CSCIN30	2012-05-13	ExperimentDay3-3Test-S-RF	S	On	N/A	10		7	4
CSCIT22	2012-05-13	ExperimentDay3-3Test-S-RF	S	On	N/A	11		7	3		Y
CSCJO9	2012-05-13	ExperimentDay3-3Test-S-RF	S	On	N/A	12		7	3		Y
CSCIR18	2012-05-13	ExperimentDay3-3Test-S-RF	S	On	N/A	7		8	2		Y
CSCOX24	2012-05-13	ExperimentDay3-3Test-S-RF	S	On	N/A	8		8	4
CSCIJ2	2012-05-13	ExperimentDay3-3Test-S-RF	S	On	N/A	9		8	3				Y
CSCIN30	2012-05-13	ExperimentDay3-3Test-S-RF	S	On	N/A	10		8	4
CSCIT22	2012-05-13	ExperimentDay3-3Test-S-RF	S	On	N/A	11		8	3		Y	Y
CSCJO9	2012-05-13	ExperimentDay3-3Test-S-RF	S	On	N/A	12		8	3		Y
CSCIR18	2012-05-13	ExperimentDay3-3Test-S-RF	S	On	N/A	7		9	3		Y	Y
CSCOX24	2012-05-13	ExperimentDay3-3Test-S-RF	S	On	N/A	8		9	4
CSCIJ2	2012-05-13	ExperimentDay3-3Test-S-RF	S	On	N/A	9		9	3				Y
CSCIN30	2012-05-13	ExperimentDay3-3Test-S-RF	S	On	N/A	10		9	4
CSCIT22	2012-05-13	ExperimentDay3-3Test-S-RF	S	On	N/A	11		9	2	Y	Y
CSCJO9	2012-05-13	ExperimentDay3-3Test-S-RF	S	On	N/A	12		9	3		Y
CSCIR18	2012-05-13	ExperimentDay3-3Test-S-RF	S	On	N/A	7		10	3	Y	Y	Y
CSCOX24	2012-05-13	ExperimentDay3-3Test-S-RF	S	On	N/A	8		10	4	Y
CSCIJ2	2012-05-13	ExperimentDay3-3Test-S-RF	S	On	N/A	9		10	3	Y			Y
CSCIN30	2012-05-13	ExperimentDay3-3Test-S-RF	S	On	N/A	10		10	4
CSCIT22	2012-05-13	ExperimentDay3-3Test-S-RF	S	On	N/A	11		10	4
CSCJO9	2012-05-13	ExperimentDay3-3Test-S-RF	S	On	N/A	12		10	3		Y	Y			!
CSCIR18	2012-05-13	ExperimentDay3-3Test-S-RF	S	On	N/A	7		11	3		Y
CSCOX24	2012-05-13	ExperimentDay3-3Test-S-RF	S	On	N/A	8		11	4	Y
CSCIJ2	2012-05-13	ExperimentDay3-3Test-S-RF	S	On	N/A	9		11	3	Y			Y
CSCIN30	2012-05-13	ExperimentDay3-3Test-S-RF	S	On	N/A	10		11	4
CSCIT22	2012-05-13	ExperimentDay3-3Test-S-RF	S	On	N/A	11		11	2	Y
CSCJO9	2012-05-13	ExperimentDay3-3Test-S-RF	S	On	N/A	12		11	3			Y
CSCIR18	2012-05-13	ExperimentDay3-3Test-S-RF	S	On	N/A	7		12	4		Y
CSCOX24	2012-05-13	ExperimentDay3-3Test-S-RF	S	On	N/A	8		12	3
CSCIJ2	2012-05-13	ExperimentDay3-3Test-S-RF	S	On	N/A	9		12	3				Y
CSCIN30	2012-05-13	ExperimentDay3-3Test-S-RF	S	On	N/A	10		12	4
CSCIT22	2012-05-13	ExperimentDay3-3Test-S-RF	S	On	N/A	11		12	4		Y
CSCJO9	2012-05-13	ExperimentDay3-3Test-S-RF	S	On	N/A	12		12	4
CSCIR18	2012-05-13	ExperimentDay3-3Test-S-RF	S	On	N/A	7		13	4		Y
CSCOX24	2012-05-13	ExperimentDay3-3Test-S-RF	S	On	N/A	8		13	4
CSCIJ2	2012-05-13	ExperimentDay3-3Test-S-RF	S	On	N/A	9		13	4				Y
CSCIN30	2012-05-13	ExperimentDay3-3Test-S-RF	S	On	N/A	10		13	4
CSCIT22	2012-05-13	ExperimentDay3-3Test-S-RF	S	On	N/A	11		13	4
CSCJO9	2012-05-13	ExperimentDay3-3Test-S-RF	S	On	N/A	12		13	2	Y	Y	Y
CSCIR18	2012-05-13	ExperimentDay3-3Test-S-RF	S	On	N/A	7		14	3		Y	Y
CSCOX24	2012-05-13	ExperimentDay3-3Test-S-RF	S	On	N/A	8		14	4
CSCIJ2	2012-05-13	ExperimentDay3-3Test-S-RF	S	On	N/A	9		14	3				Y
CSCIN30	2012-05-13	ExperimentDay3-3Test-S-RF	S	On	N/A	10		14	4
CSCIT22	2012-05-13	ExperimentDay3-3Test-S-RF	S	On	N/A	11		14	4
CSCJO9	2012-05-13	ExperimentDay3-3Test-S-RF	S	On	N/A	12		14	4		Y
CSCIR18	2012-05-13	ExperimentDay3-3Test-S-RF	S	On	N/A	7		15	3	No head	Y	Y
CSCOX24	2012-05-13	ExperimentDay3-3Test-S-RF	S	On	N/A	8		15	4
CSCIJ2	2012-05-13	ExperimentDay3-3Test-S-RF	S	On	N/A	9		15	4				Y
CSCIN30	2012-05-13	ExperimentDay3-3Test-S-RF	S	On	N/A	10		15	4
CSCIT22	2012-05-13	ExperimentDay3-3Test-S-RF	S	On	N/A	11		15	4
CSCJO9	2012-05-13	ExperimentDay3-3Test-S-RF	S	On	N/A	12		15	2	Y		Y
CSCIR18	2012-05-13	ExperimentDay3-3Test-S-RF	S	On	N/A	7		16	3		Y	Y
CSCOX24	2012-05-13	ExperimentDay3-3Test-S-RF	S	On	N/A	8		16	4
CSCIJ2	2012-05-13	ExperimentDay3-3Test-S-RF	S	On	N/A	9		16	4	Y			Y
CSCIN30	2012-05-13	ExperimentDay3-3Test-S-RF	S	On	N/A	10		16	4
CSCIT22	2012-05-13	ExperimentDay3-3Test-S-RF	S	On	N/A	11		16	4
CSCJO9	2012-05-13	ExperimentDay3-3Test-S-RF	S	On	N/A	12		16	3	Y	Y
CSCIR18	2012-05-13	ExperimentDay3-3Test-S-RF	S	On	N/A	7		17	3	No head
CSCOX24	2012-05-13	ExperimentDay3-3Test-S-RF	S	On	N/A	8		17	4		Y
CSCIJ2	2012-05-13	ExperimentDay3-3Test-S-RF	S	On	N/A	9		17	4	Y	Y		Y
CSCIN30	2012-05-13	ExperimentDay3-3Test-S-RF	S	On	N/A	10		17	4
CSCIT22	2012-05-13	ExperimentDay3-3Test-S-RF	S	On	N/A	11		17	3			Y
CSCJO9	2012-05-13	ExperimentDay3-3Test-S-RF	S	On	N/A	12		17	4		Y
CSCIR18	2012-05-13	ExperimentDay3-3Test-S-RF	S	On	N/A	7		18	3	No head
CSCOX24	2012-05-13	ExperimentDay3-3Test-S-RF	S	On	N/A	8		18	4
CSCIJ2	2012-05-13	ExperimentDay3-3Test-S-RF	S	On	N/A	9		18	3	Y			Y
CSCIN30	2012-05-13	ExperimentDay3-3Test-S-RF	S	On	N/A	10		18	4
CSCIT22	2012-05-13	ExperimentDay3-3Test-S-RF	S	On	N/A	11		18	3
CSCJO9	2012-05-13	ExperimentDay3-3Test-S-RF	S	On	N/A	12		18	4
CSCIR18	2012-05-13	ExperimentDay3-3Test-S-RF	S	On	N/A	7		19	3	No head		Y
CSCOX24	2012-05-13	ExperimentDay3-3Test-S-RF	S	On	N/A	8		19	4
CSCIJ2	2012-05-13	ExperimentDay3-3Test-S-RF	S	On	N/A	9		19	4				Y
CSCIN30	2012-05-13	ExperimentDay3-3Test-S-RF	S	On	N/A	10		19	4
CSCIT22	2012-05-13	ExperimentDay3-3Test-S-RF	S	On	N/A	11		19	3
CSCJO9	2012-05-13	ExperimentDay3-3Test-S-RF	S	On	N/A	12		19	2
CSCIR18	2012-05-13	ExperimentDay3-3Test-S-RF	S	On	N/A	7		20	3	No head		Y
CSCOX24	2012-05-13	ExperimentDay3-3Test-S-RF	S	On	N/A	8		20	4
CSCIJ2	2012-05-13	ExperimentDay3-3Test-S-RF	S	On	N/A	9		20	3	Y	Y
CSCIN30	2012-05-13	ExperimentDay3-3Test-S-RF	S	On	N/A	10		20	4
CSCIT22	2012-05-13	ExperimentDay3-3Test-S-RF	S	On	N/A	11		20	4
CSCJO9	2012-05-13	ExperimentDay3-3Test-S-RF	S	On	N/A	12		20	4		Y
CSCIR18	2012-05-13	ExperimentDay3-3Test-S-RF	S	On	N/A	7		21	3	No head		Y
CSCOX24	2012-05-13	ExperimentDay3-3Test-S-RF	S	On	N/A	8		21	4
CSCIJ2	2012-05-13	ExperimentDay3-3Test-S-RF	S	On	N/A	9		21	3		Y				!
CSCIN30	2012-05-13	ExperimentDay3-3Test-S-RF	S	On	N/A	10		21	4
CSCIT22	2012-05-13	ExperimentDay3-3Test-S-RF	S	On	N/A	11		21	2		Y	Y
CSCJO9	2012-05-13	ExperimentDay3-3Test-S-RF	S	On	N/A	12		21	3		Y	Y
CSCIR18	2012-05-13	ExperimentDay3-3Test-S-RF	S	On	N/A	7		22	3	No head
CSCOX24	2012-05-13	ExperimentDay3-3Test-S-RF	S	On	N/A	8		22	4
CSCIJ2	2012-05-13	ExperimentDay3-3Test-S-RF	S	On	N/A	9		22	0	No head	Y				!
CSCIN30	2012-05-13	ExperimentDay3-3Test-S-RF	S	On	N/A	10		22	4
CSCIT22	2012-05-13	ExperimentDay3-3Test-S-RF	S	On	N/A	11		22	3		Y	Y
CSCJO9	2012-05-13	ExperimentDay3-3Test-S-RF	S	On	N/A	12		22	4	Y	Y
CSCIR18	2012-05-13	ExperimentDay3-3Test-S-RF	S	On	N/A	7		23	3			Y
CSCOX24	2012-05-13	ExperimentDay3-3Test-S-RF	S	On	N/A	8		23	4
CSCIJ2	2012-05-13	ExperimentDay3-3Test-S-RF	S	On	N/A	9		23	3		Y	Y
CSCIN30	2012-05-13	ExperimentDay3-3Test-S-RF	S	On	N/A	10		23	4
CSCIT22	2012-05-13	ExperimentDay3-3Test-S-RF	S	On	N/A	11		23	4		Y
CSCJO9	2012-05-13	ExperimentDay3-3Test-S-RF	S	On	N/A	12		23	4		Y
CSCIR18	2012-05-13	ExperimentDay3-3Test-S-RF	S	On	N/A	7		24	3
CSCOX24	2012-05-13	ExperimentDay3-3Test-S-RF	S	On	N/A	8		24	4
CSCIJ2	2012-05-13	ExperimentDay3-3Test-S-RF	S	On	N/A	9		24	4		Y
CSCIN30	2012-05-13	ExperimentDay3-3Test-S-RF	S	On	N/A	10		24	4
CSCIT22	2012-05-13	ExperimentDay3-3Test-S-RF	S	On	N/A	11		24	3		Y
CSCJO9	2012-05-13	ExperimentDay3-3Test-S-RF	S	On	N/A	12		24	4		Y
CSCIR18	2012-05-13	ExperimentDay3-3Test-S-RF	S	On	N/A	7		25	3	No head		Y
CSCOX24	2012-05-13	ExperimentDay3-3Test-S-RF	S	On	N/A	8		25	4
CSCIJ2	2012-05-13	ExperimentDay3-3Test-S-RF	S	On	N/A	9		25	4		Y
CSCIN30	2012-05-13	ExperimentDay3-3Test-S-RF	S	On	N/A	10		25	4
CSCIT22	2012-05-13	ExperimentDay3-3Test-S-RF	S	On	N/A	11		25	4
CSCJO9	2012-05-13	ExperimentDay3-3Test-S-RF	S	On	N/A	12		25	2	No head
CSCIR18	2012-05-13	ExperimentDay3-3Test-S-RF	S	On	N/A	7		26	3	No head		Y
CSCOX24	2012-05-13	ExperimentDay3-3Test-S-RF	S	On	N/A	8		26	4
CSCIJ2	2012-05-13	ExperimentDay3-3Test-S-RF	S	On	N/A	9		26	4
CSCIN30	2012-05-13	ExperimentDay3-3Test-S-RF	S	On	N/A	10		26	4
CSCIT22	2012-05-13	ExperimentDay3-3Test-S-RF	S	On	N/A	11		26	4		Y
CSCJO9	2012-05-13	ExperimentDay3-3Test-S-RF	S	On	N/A	12		26	0					Y
CSCIR18	2012-05-13	ExperimentDay3-3Test-S-RF	S	On	N/A	7		27	3			Y
CSCOX24	2012-05-13	ExperimentDay3-3Test-S-RF	S	On	N/A	8		27	4
CSCIJ2	2012-05-13	ExperimentDay3-3Test-S-RF	S	On	N/A	9		27	3	Y	Y				!
CSCIN30	2012-05-13	ExperimentDay3-3Test-S-RF	S	On	N/A	10		27	4
CSCIT22	2012-05-13	ExperimentDay3-3Test-S-RF	S	On	N/A	11		27	4
CSCJO9	2012-05-13	ExperimentDay3-3Test-S-RF	S	On	N/A	12		27	3
CSCIR18	2012-05-13	ExperimentDay3-3Test-S-RF	S	On	N/A	7		28	3	No head		Y
CSCOX24	2012-05-13	ExperimentDay3-3Test-S-RF	S	On	N/A	8		28	4
CSCIJ2	2012-05-13	ExperimentDay3-3Test-S-RF	S	On	N/A	9		28	4		Y
CSCIN30	2012-05-13	ExperimentDay3-3Test-S-RF	S	On	N/A	10		28	4
CSCIT22	2012-05-13	ExperimentDay3-3Test-S-RF	S	On	N/A	11		28	4		Y
CSCJO9	2012-05-13	ExperimentDay3-3Test-S-RF	S	On	N/A	12		28	3
CSCIR18	2012-05-13	ExperimentDay3-3Test-S-RF	S	On	N/A	7		29	3			Y
CSCOX24	2012-05-13	ExperimentDay3-3Test-S-RF	S	On	N/A	8		29	4
CSCIJ2	2012-05-13	ExperimentDay3-3Test-S-RF	S	On	N/A	9		29	3		Y	Y
CSCIN30	2012-05-13	ExperimentDay3-3Test-S-RF	S	On	N/A	10		29	4
CSCIT22	2012-05-13	ExperimentDay3-3Test-S-RF	S	On	N/A	11		29	4		Y
CSCJO9	2012-05-13	ExperimentDay3-3Test-S-RF	S	On	N/A	12		29	3
CSCIR18	2012-05-13	ExperimentDay3-3Test-S-RF	S	On	N/A	7		30	3			Y
CSCOX24	2012-05-13	ExperimentDay3-3Test-S-RF	S	On	N/A	8		30	4
CSCIJ2	2012-05-13	ExperimentDay3-3Test-S-RF	S	On	N/A	9		30	2
CSCIN30	2012-05-13	ExperimentDay3-3Test-S-RF	S	On	N/A	10		30	4
CSCIT22	2012-05-13	ExperimentDay3-3Test-S-RF	S	On	N/A	11		30	4		Y
CSCJO9	2012-05-13	ExperimentDay3-3Test-S-RF	S	On	N/A	12		30	4						!
CSCIR18	2012-05-13	ExperimentDay3-3Test-S-RF	S	On	N/A	7		31	3			Y
CSCOX24	2012-05-13	ExperimentDay3-3Test-S-RF	S	On	N/A	8		31	4
CSCIJ2	2012-05-13	ExperimentDay3-3Test-S-RF	S	On	N/A	9		31	3	No head
CSCIN30	2012-05-13	ExperimentDay3-3Test-S-RF	S	On	N/A	10		31	4
CSCIT22	2012-05-13	ExperimentDay3-3Test-S-RF	S	On	N/A	11		31	3		Y
CSCJO9	2012-05-13	ExperimentDay3-3Test-S-RF	S	On	N/A	12		31	3				Y
CSCIR18	2012-05-13	ExperimentDay3-3Test-S-RF	S	On	N/A	7		32	3	No head
CSCOX24	2012-05-13	ExperimentDay3-3Test-S-RF	S	On	N/A	8		32	4
CSCIJ2	2012-05-13	ExperimentDay3-3Test-S-RF	S	On	N/A	9		32	3	Y
CSCIN30	2012-05-13	ExperimentDay3-3Test-S-RF	S	On	N/A	10		32	4	Y
CSCIT22	2012-05-13	ExperimentDay3-3Test-S-RF	S	On	N/A	11		32	2		Y
CSCJO9	2012-05-13	ExperimentDay3-3Test-S-RF	S	On	N/A	12		32	4	Y	Y
CSCIR18	2012-05-13	ExperimentDay3-3Test-S-RF	S	On	N/A	7		33	3	No head		Y
CSCOX24	2012-05-13	ExperimentDay3-3Test-S-RF	S	On	N/A	8		33	4
CSCIJ2	2012-05-13	ExperimentDay3-3Test-S-RF	S	On	N/A	9		33	2
CSCIN30	2012-05-13	ExperimentDay3-3Test-S-RF	S	On	N/A	10		33	4	Y
CSCIT22	2012-05-13	ExperimentDay3-3Test-S-RF	S	On	N/A	11		33	4	Y	Y
CSCJO9	2012-05-13	ExperimentDay3-3Test-S-RF	S	On	N/A	12		33	4		Y
CSCIR18	2012-05-13	ExperimentDay3-3Test-S-RF	S	On	N/A	7		34	3			Y
CSCOX24	2012-05-13	ExperimentDay3-3Test-S-RF	S	On	N/A	8		34	4
CSCIJ2	2012-05-13	ExperimentDay3-3Test-S-RF	S	On	N/A	9		34	0					Y
CSCIN30	2012-05-13	ExperimentDay3-3Test-S-RF	S	On	N/A	10		34	4
CSCIT22	2012-05-13	ExperimentDay3-3Test-S-RF	S	On	N/A	11		34	4
CSCJO9	2012-05-13	ExperimentDay3-3Test-S-RF	S	On	N/A	12		34	2				Y
CSCIR18	2012-05-13	ExperimentDay3-3Test-S-RF	S	On	N/A	7		35	3			Y
CSCOX24	2012-05-13	ExperimentDay3-3Test-S-RF	S	On	N/A	8		35	3
CSCIJ2	2012-05-13	ExperimentDay3-3Test-S-RF	S	On	N/A	9		35	3	Y
CSCIN30	2012-05-13	ExperimentDay3-3Test-S-RF	S	On	N/A	10		35	4
CSCIT22	2012-05-13	ExperimentDay3-3Test-S-RF	S	On	N/A	11		35	4
CSCJO9	2012-05-13	ExperimentDay3-3Test-S-RF	S	On	N/A	12		35	1	No head	Y		Y
CSCLU40	2012-05-14	ExperimentDay4-5Test-E-RF	E	On	N/A	1		0	4
CSCIL9	2012-05-14	ExperimentDay4-5Test-E-RF	E	On	N/A	2		0	4	Y	Y	Y
CSCKN21	2012-05-14	ExperimentDay4-5Test-E-RF	E	On	N/A	3		0	3	No head			Y
CSBHR32	2012-05-14	ExperimentDay4-5Test-E-RF	E	On	N/A	4		0	3
CSBHQ28	2012-05-14	ExperimentDay4-5Test-E-RF	E	On	N/A	5		0	3	Y	Y
CSCOS20	2012-05-14	ExperimentDay4-5Test-E-RF	E	On	N/A	6		0	2				Y
CSCLU40	2012-05-14	ExperimentDay4-5Test-E-RF	E	On	N/A	1		1	4
CSCIL9	2012-05-14	ExperimentDay4-5Test-E-RF	E	On	N/A	2		1	3		Y	Y
CSCKN21	2012-05-14	ExperimentDay4-5Test-E-RF	E	On	N/A	3		1	0	No head			Y
CSBHR32	2012-05-14	ExperimentDay4-5Test-E-RF	E	On	N/A	4		1	4	Y	Y
CSBHQ28	2012-05-14	ExperimentDay4-5Test-E-RF	E	On	N/A	5		1	4		Y
CSCOS20	2012-05-14	ExperimentDay4-5Test-E-RF	E	On	N/A	6		1	2				Y
CSCLU40	2012-05-14	ExperimentDay4-5Test-E-RF	E	On	N/A	1		2	4
CSCIL9	2012-05-14	ExperimentDay4-5Test-E-RF	E	On	N/A	2		2	4		Y	Y
CSCKN21	2012-05-14	ExperimentDay4-5Test-E-RF	E	On	N/A	3		2	0	No head			Y
CSBHR32	2012-05-14	ExperimentDay4-5Test-E-RF	E	On	N/A	4		2	4		Y
CSBHQ28	2012-05-14	ExperimentDay4-5Test-E-RF	E	On	N/A	5		2	4
CSCOS20	2012-05-14	ExperimentDay4-5Test-E-RF	E	On	N/A	6		2	2				Y
CSCLU40	2012-05-14	ExperimentDay4-5Test-E-RF	E	On	N/A	1		3	4
CSCIL9	2012-05-14	ExperimentDay4-5Test-E-RF	E	On	N/A	2		3	2		Y				!
CSCKN21	2012-05-14	ExperimentDay4-5Test-E-RF	E	On	N/A	3		3	0	No head			Y
CSBHR32	2012-05-14	ExperimentDay4-5Test-E-RF	E	On	N/A	4		3	4		Y	Y
CSBHQ28	2012-05-14	ExperimentDay4-5Test-E-RF	E	On	N/A	5		3	4		Y
CSCOS20	2012-05-14	ExperimentDay4-5Test-E-RF	E	On	N/A	6		3	2				Y
CSCLU40	2012-05-14	ExperimentDay4-5Test-E-RF	E	On	N/A	1		4	4
CSCIL9	2012-05-14	ExperimentDay4-5Test-E-RF	E	On	N/A	2		4	4		Y	Y
CSCKN21	2012-05-14	ExperimentDay4-5Test-E-RF	E	On	N/A	3		4	0	No head			Y
CSBHR32	2012-05-14	ExperimentDay4-5Test-E-RF	E	On	N/A	4		4	4		Y	Y
CSBHQ28	2012-05-14	ExperimentDay4-5Test-E-RF	E	On	N/A	5		4	4		Y
CSCOS20	2012-05-14	ExperimentDay4-5Test-E-RF	E	On	N/A	6		4	3				Y
CSCLU40	2012-05-14	ExperimentDay4-5Test-E-RF	E	On	N/A	1		5	3	Y	Y
CSCIL9	2012-05-14	ExperimentDay4-5Test-E-RF	E	On	N/A	2		5	4
CSCKN21	2012-05-14	ExperimentDay4-5Test-E-RF	E	On	N/A	3		5	0	No head			Y
CSBHR32	2012-05-14	ExperimentDay4-5Test-E-RF	E	On	N/A	4		5	4		Y	Y
CSBHQ28	2012-05-14	ExperimentDay4-5Test-E-RF	E	On	N/A	5		5	4
CSCOS20	2012-05-14	ExperimentDay4-5Test-E-RF	E	On	N/A	6		5	2				Y
CSCLU40	2012-05-14	ExperimentDay4-5Test-E-RF	E	On	N/A	1		6	4			Y
CSCIL9	2012-05-14	ExperimentDay4-5Test-E-RF	E	On	N/A	2		6	3		Y	Y
CSCKN21	2012-05-14	ExperimentDay4-5Test-E-RF	E	On	N/A	3		6	0	No head			Y
CSBHR32	2012-05-14	ExperimentDay4-5Test-E-RF	E	On	N/A	4		6	4		Y	Y
CSBHQ28	2012-05-14	ExperimentDay4-5Test-E-RF	E	On	N/A	5		6	4		Y	Y
CSCOS20	2012-05-14	ExperimentDay4-5Test-E-RF	E	On	N/A	6		6	1				Y
CSCLU40	2012-05-14	ExperimentDay4-5Test-E-RF	E	On	N/A	1		7	3	No head
CSCIL9	2012-05-14	ExperimentDay4-5Test-E-RF	E	On	N/A	2		7	4		Y	Y
CSCKN21	2012-05-14	ExperimentDay4-5Test-E-RF	E	On	N/A	3		7	0	No head			Y
CSBHR32	2012-05-14	ExperimentDay4-5Test-E-RF	E	On	N/A	4		7	3	Y	Y	Y			!
CSBHQ28	2012-05-14	ExperimentDay4-5Test-E-RF	E	On	N/A	5		7	4		Y
CSCOS20	2012-05-14	ExperimentDay4-5Test-E-RF	E	On	N/A	6		7	0				Y
CSCLU40	2012-05-14	ExperimentDay4-5Test-E-RF	E	On	N/A	1		8	4
CSCIL9	2012-05-14	ExperimentDay4-5Test-E-RF	E	On	N/A	2		8	4
CSCKN21	2012-05-14	ExperimentDay4-5Test-E-RF	E	On	N/A	3		8	2	No head			Y
CSBHR32	2012-05-14	ExperimentDay4-5Test-E-RF	E	On	N/A	4		8	3		Y
CSBHQ28	2012-05-14	ExperimentDay4-5Test-E-RF	E	On	N/A	5		8	4		Y
CSCOS20	2012-05-14	ExperimentDay4-5Test-E-RF	E	On	N/A	6		8	3	Y
CSCLU40	2012-05-14	ExperimentDay4-5Test-E-RF	E	On	N/A	1		9	3		Y
CSCIL9	2012-05-14	ExperimentDay4-5Test-E-RF	E	On	N/A	2		9	4
CSCKN21	2012-05-14	ExperimentDay4-5Test-E-RF	E	On	N/A	3		9	2	No head			Y
CSBHR32	2012-05-14	ExperimentDay4-5Test-E-RF	E	On	N/A	4		9	4
CSBHQ28	2012-05-14	ExperimentDay4-5Test-E-RF	E	On	N/A	5		9	4	No head	Y
CSCOS20	2012-05-14	ExperimentDay4-5Test-E-RF	E	On	N/A	6		9	4	Y
CSCLU40	2012-05-14	ExperimentDay4-5Test-E-RF	E	On	N/A	1		10	3		Y
CSCIL9	2012-05-14	ExperimentDay4-5Test-E-RF	E	On	N/A	2		10	4		Y
CSCKN21	2012-05-14	ExperimentDay4-5Test-E-RF	E	On	N/A	3		10	1	No head			Y
CSBHR32	2012-05-14	ExperimentDay4-5Test-E-RF	E	On	N/A	4		10	4
CSBHQ28	2012-05-14	ExperimentDay4-5Test-E-RF	E	On	N/A	5		10	4		Y
CSCOS20	2012-05-14	ExperimentDay4-5Test-E-RF	E	On	N/A	6		10	4
CSCLU40	2012-05-14	ExperimentDay4-5Test-E-RF	E	On	N/A	1		11	4		Y
CSCIL9	2012-05-14	ExperimentDay4-5Test-E-RF	E	On	N/A	2		11	4		Y	Y
CSCKN21	2012-05-14	ExperimentDay4-5Test-E-RF	E	On	N/A	3		11	1	No head			Y
CSBHR32	2012-05-14	ExperimentDay4-5Test-E-RF	E	On	N/A	4		11	4
CSBHQ28	2012-05-14	ExperimentDay4-5Test-E-RF	E	On	N/A	5		11	4		Y
CSCOS20	2012-05-14	ExperimentDay4-5Test-E-RF	E	On	N/A	6		11	4	Y
CSCLU40	2012-05-14	ExperimentDay4-5Test-E-RF	E	On	N/A	1		12	4		Y	Y
CSCIL9	2012-05-14	ExperimentDay4-5Test-E-RF	E	On	N/A	2		12	4
CSCKN21	2012-05-14	ExperimentDay4-5Test-E-RF	E	On	N/A	3		12	0	No head			Y
CSBHR32	2012-05-14	ExperimentDay4-5Test-E-RF	E	On	N/A	4		12	3		Y	Y
CSBHQ28	2012-05-14	ExperimentDay4-5Test-E-RF	E	On	N/A	5		12	4		Y	Y
CSCOS20	2012-05-14	ExperimentDay4-5Test-E-RF	E	On	N/A	6		12	3	Y
CSCLU40	2012-05-14	ExperimentDay4-5Test-E-RF	E	On	N/A	1		13	4	Y		Y
CSCIL9	2012-05-14	ExperimentDay4-5Test-E-RF	E	On	N/A	2		13	4		Y
CSCKN21	2012-05-14	ExperimentDay4-5Test-E-RF	E	On	N/A	3		13	3				Y
CSBHR32	2012-05-14	ExperimentDay4-5Test-E-RF	E	On	N/A	4		13	4	Y	Y	Y
CSBHQ28	2012-05-14	ExperimentDay4-5Test-E-RF	E	On	N/A	5		13	4	No head	Y	Y
CSCOS20	2012-05-14	ExperimentDay4-5Test-E-RF	E	On	N/A	6		13	2
CSCLU40	2012-05-14	ExperimentDay4-5Test-E-RF	E	On	N/A	1		14	3		Y	Y			!
CSCIL9	2012-05-14	ExperimentDay4-5Test-E-RF	E	On	N/A	2		14	3		Y
CSCKN21	2012-05-14	ExperimentDay4-5Test-E-RF	E	On	N/A	3		14	0				Y
CSBHR32	2012-05-14	ExperimentDay4-5Test-E-RF	E	On	N/A	4		14	4
CSBHQ28	2012-05-14	ExperimentDay4-5Test-E-RF	E	On	N/A	5		14	4		Y	Y			!
CSCOS20	2012-05-14	ExperimentDay4-5Test-E-RF	E	On	N/A	6		14	1				Y
CSCLU40	2012-05-14	ExperimentDay4-5Test-E-RF	E	On	N/A	1		15	3		Y
CSCIL9	2012-05-14	ExperimentDay4-5Test-E-RF	E	On	N/A	2		15	4	Y	Y	Y
CSCKN21	2012-05-14	ExperimentDay4-5Test-E-RF	E	On	N/A	3		15	0				Y
CSBHR32	2012-05-14	ExperimentDay4-5Test-E-RF	E	On	N/A	4		15	4	Y	Y	Y
CSBHQ28	2012-05-14	ExperimentDay4-5Test-E-RF	E	On	N/A	5		15	4		Y
CSCOS20	2012-05-14	ExperimentDay4-5Test-E-RF	E	On	N/A	6		15	2				Y
CSCLU40	2012-05-14	ExperimentDay4-5Test-E-RF	E	On	N/A	1		16	4		Y
CSCIL9	2012-05-14	ExperimentDay4-5Test-E-RF	E	On	N/A	2		16	2		Y
CSCKN21	2012-05-14	ExperimentDay4-5Test-E-RF	E	On	N/A	3		16	3	No head
CSBHR32	2012-05-14	ExperimentDay4-5Test-E-RF	E	On	N/A	4		16	4	Y	Y	Y
CSBHQ28	2012-05-14	ExperimentDay4-5Test-E-RF	E	On	N/A	5		16	4		Y
CSCOS20	2012-05-14	ExperimentDay4-5Test-E-RF	E	On	N/A	6		16	1	Y
CSCLU40	2012-05-14	ExperimentDay4-5Test-E-RF	E	On	N/A	1		17	4		Y
CSCIL9	2012-05-14	ExperimentDay4-5Test-E-RF	E	On	N/A	2		17	3			Y
CSCKN21	2012-05-14	ExperimentDay4-5Test-E-RF	E	On	N/A	3		17	2						!
CSBHR32	2012-05-14	ExperimentDay4-5Test-E-RF	E	On	N/A	4		17	4	Y		Y
CSBHQ28	2012-05-14	ExperimentDay4-5Test-E-RF	E	On	N/A	5		17	4		Y
CSCOS20	2012-05-14	ExperimentDay4-5Test-E-RF	E	On	N/A	6		17	2		Y
CSCLU40	2012-05-14	ExperimentDay4-5Test-E-RF	E	On	N/A	1		18	4		Y
CSCIL9	2012-05-14	ExperimentDay4-5Test-E-RF	E	On	N/A	2		18	3		Y	Y
CSCKN21	2012-05-14	ExperimentDay4-5Test-E-RF	E	On	N/A	3		18	3
CSBHR32	2012-05-14	ExperimentDay4-5Test-E-RF	E	On	N/A	4		18	4	Y	Y	Y
CSBHQ28	2012-05-14	ExperimentDay4-5Test-E-RF	E	On	N/A	5		18	1	Y	Y	Y			!
CSCOS20	2012-05-14	ExperimentDay4-5Test-E-RF	E	On	N/A	6		18	4	No head	Y
CSCLU40	2012-05-14	ExperimentDay4-5Test-E-RF	E	On	N/A	1		19	4
CSCIL9	2012-05-14	ExperimentDay4-5Test-E-RF	E	On	N/A	2		19	4	Y	Y	Y
CSCKN21	2012-05-14	ExperimentDay4-5Test-E-RF	E	On	N/A	3		19	4		Y
CSBHR32	2012-05-14	ExperimentDay4-5Test-E-RF	E	On	N/A	4		19	4	Y	Y	Y
CSBHQ28	2012-05-14	ExperimentDay4-5Test-E-RF	E	On	N/A	5		19	3	No head	Y	Y
CSCOS20	2012-05-14	ExperimentDay4-5Test-E-RF	E	On	N/A	6		19	0		Y				!
CSCLU40	2012-05-14	ExperimentDay4-5Test-E-RF	E	On	N/A	1		20	3		Y
CSCIL9	2012-05-14	ExperimentDay4-5Test-E-RF	E	On	N/A	2		20	4		Y
CSCKN21	2012-05-14	ExperimentDay4-5Test-E-RF	E	On	N/A	3		20	4		Y
CSBHR32	2012-05-14	ExperimentDay4-5Test-E-RF	E	On	N/A	4		20	4		Y	Y
CSBHQ28	2012-05-14	ExperimentDay4-5Test-E-RF	E	On	N/A	5		20	4
CSCOS20	2012-05-14	ExperimentDay4-5Test-E-RF	E	On	N/A	6		20	3		Y
CSCLU40	2012-05-14	ExperimentDay4-5Test-E-RF	E	On	N/A	1		21	3	Y	Y				!
CSCIL9	2012-05-14	ExperimentDay4-5Test-E-RF	E	On	N/A	2		21	4		Y
CSCKN21	2012-05-14	ExperimentDay4-5Test-E-RF	E	On	N/A	3		21	4		Y
CSBHR32	2012-05-14	ExperimentDay4-5Test-E-RF	E	On	N/A	4		21	4		Y	Y
CSBHQ28	2012-05-14	ExperimentDay4-5Test-E-RF	E	On	N/A	5		21	4		Y
CSCOS20	2012-05-14	ExperimentDay4-5Test-E-RF	E	On	N/A	6		21	4		Y
CSCLU40	2012-05-14	ExperimentDay4-5Test-E-RF	E	On	N/A	1		22	4		Y
CSCIL9	2012-05-14	ExperimentDay4-5Test-E-RF	E	On	N/A	2		22	4			Y
CSCKN21	2012-05-14	ExperimentDay4-5Test-E-RF	E	On	N/A	3		22	3		Y
CSBHR32	2012-05-14	ExperimentDay4-5Test-E-RF	E	On	N/A	4		22	4		Y
CSBHQ28	2012-05-14	ExperimentDay4-5Test-E-RF	E	On	N/A	5		22	3		Y
CSCOS20	2012-05-14	ExperimentDay4-5Test-E-RF	E	On	N/A	6		22	3		Y
CSCLU40	2012-05-14	ExperimentDay4-5Test-E-RF	E	On	N/A	1		23	4		Y	Y
CSCIL9	2012-05-14	ExperimentDay4-5Test-E-RF	E	On	N/A	2		23	4		Y	Y
CSCKN21	2012-05-14	ExperimentDay4-5Test-E-RF	E	On	N/A	3		23	4		Y
CSBHR32	2012-05-14	ExperimentDay4-5Test-E-RF	E	On	N/A	4		23	4		Y
CSBHQ28	2012-05-14	ExperimentDay4-5Test-E-RF	E	On	N/A	5		23	3	No head	Y	Y			!
CSCOS20	2012-05-14	ExperimentDay4-5Test-E-RF	E	On	N/A	6		23	4
CSCLU40	2012-05-14	ExperimentDay4-5Test-E-RF	E	On	N/A	1		24	4		Y
CSCIL9	2012-05-14	ExperimentDay4-5Test-E-RF	E	On	N/A	2		24	4		Y	Y
CSCKN21	2012-05-14	ExperimentDay4-5Test-E-RF	E	On	N/A	3		24	2		Y
CSBHR32	2012-05-14	ExperimentDay4-5Test-E-RF	E	On	N/A	4		24	4		Y
CSBHQ28	2012-05-14	ExperimentDay4-5Test-E-RF	E	On	N/A	5		24	3		Y	Y			!
CSCOS20	2012-05-14	ExperimentDay4-5Test-E-RF	E	On	N/A	6		24	4		Y
CSCLU40	2012-05-14	ExperimentDay4-5Test-E-RF	E	On	N/A	1		25	4		Y
CSCIL9	2012-05-14	ExperimentDay4-5Test-E-RF	E	On	N/A	2		25	4
CSCKN21	2012-05-14	ExperimentDay4-5Test-E-RF	E	On	N/A	3		25	3		Y
CSBHR32	2012-05-14	ExperimentDay4-5Test-E-RF	E	On	N/A	4		25	4		Y
CSBHQ28	2012-05-14	ExperimentDay4-5Test-E-RF	E	On	N/A	5		25	4	No head	Y	Y			!
CSCOS20	2012-05-14	ExperimentDay4-5Test-E-RF	E	On	N/A	6		25	2		Y
CSCLU40	2012-05-14	ExperimentDay4-5Test-E-RF	E	On	N/A	1		26	4		Y
CSCIL9	2012-05-14	ExperimentDay4-5Test-E-RF	E	On	N/A	2		26	3		Y	Y
CSCKN21	2012-05-14	ExperimentDay4-5Test-E-RF	E	On	N/A	3		26	4		Y
CSBHR32	2012-05-14	ExperimentDay4-5Test-E-RF	E	On	N/A	4		26	4		Y
CSBHQ28	2012-05-14	ExperimentDay4-5Test-E-RF	E	On	N/A	5		26	4		Y
CSCOS20	2012-05-14	ExperimentDay4-5Test-E-RF	E	On	N/A	6		26	2	Y	Y				!
CSCLU40	2012-05-14	ExperimentDay4-5Test-E-RF	E	On	N/A	1		27	4		Y
CSCIL9	2012-05-14	ExperimentDay4-5Test-E-RF	E	On	N/A	2		27	3	Y	Y
CSCKN21	2012-05-14	ExperimentDay4-5Test-E-RF	E	On	N/A	3		27	4
CSBHR32	2012-05-14	ExperimentDay4-5Test-E-RF	E	On	N/A	4		27	4		Y
CSBHQ28	2012-05-14	ExperimentDay4-5Test-E-RF	E	On	N/A	5		27	4
CSCOS20	2012-05-14	ExperimentDay4-5Test-E-RF	E	On	N/A	6		27	0		Y
CSCLU40	2012-05-14	ExperimentDay4-5Test-E-RF	E	On	N/A	1		28	4		Y
CSCIL9	2012-05-14	ExperimentDay4-5Test-E-RF	E	On	N/A	2		28	4			Y
CSCKN21	2012-05-14	ExperimentDay4-5Test-E-RF	E	On	N/A	3		28	4
CSBHR32	2012-05-14	ExperimentDay4-5Test-E-RF	E	On	N/A	4		28	4		Y
CSBHQ28	2012-05-14	ExperimentDay4-5Test-E-RF	E	On	N/A	5		28	4	No head
CSCOS20	2012-05-14	ExperimentDay4-5Test-E-RF	E	On	N/A	6		28	4		Y
CSCLU40	2012-05-14	ExperimentDay4-5Test-E-RF	E	On	N/A	1		29	3		Y	Y
CSCIL9	2012-05-14	ExperimentDay4-5Test-E-RF	E	On	N/A	2		29	4
CSCKN21	2012-05-14	ExperimentDay4-5Test-E-RF	E	On	N/A	3		29	3	No head	Y
CSBHR32	2012-05-14	ExperimentDay4-5Test-E-RF	E	On	N/A	4		29	4		Y
CSBHQ28	2012-05-14	ExperimentDay4-5Test-E-RF	E	On	N/A	5		29	4
CSCOS20	2012-05-14	ExperimentDay4-5Test-E-RF	E	On	N/A	6		29	4				Y
CSCLU40	2012-05-14	ExperimentDay4-5Test-E-RF	E	On	N/A	1		30	4		Y	Y
CSCIL9	2012-05-14	ExperimentDay4-5Test-E-RF	E	On	N/A	2		30	4
CSCKN21	2012-05-14	ExperimentDay4-5Test-E-RF	E	On	N/A	3		30	3
CSBHR32	2012-05-14	ExperimentDay4-5Test-E-RF	E	On	N/A	4		30	4		Y
CSBHQ28	2012-05-14	ExperimentDay4-5Test-E-RF	E	On	N/A	5		30	4
CSCOS20	2012-05-14	ExperimentDay4-5Test-E-RF	E	On	N/A	6		30	4				Y
CSCLU40	2012-05-14	ExperimentDay4-5Test-E-RF	E	On	N/A	1		31	4		Y	Y
CSCIL9	2012-05-14	ExperimentDay4-5Test-E-RF	E	On	N/A	2		31	4
CSCKN21	2012-05-14	ExperimentDay4-5Test-E-RF	E	On	N/A	3		31	2	No head	Y
CSBHR32	2012-05-14	ExperimentDay4-5Test-E-RF	E	On	N/A	4		31	4		Y
CSBHQ28	2012-05-14	ExperimentDay4-5Test-E-RF	E	On	N/A	5		31	4			Y
CSCOS20	2012-05-14	ExperimentDay4-5Test-E-RF	E	On	N/A	6		31	3
CSCLU40	2012-05-14	ExperimentDay4-5Test-E-RF	E	On	N/A	1		32	4		Y	Y
CSCIL9	2012-05-14	ExperimentDay4-5Test-E-RF	E	On	N/A	2		32	4
CSCKN21	2012-05-14	ExperimentDay4-5Test-E-RF	E	On	N/A	3		32	0	No head	Y
CSBHR32	2012-05-14	ExperimentDay4-5Test-E-RF	E	On	N/A	4		32	4		Y
CSBHQ28	2012-05-14	ExperimentDay4-5Test-E-RF	E	On	N/A	5		32	4		Y	Y
CSCOS20	2012-05-14	ExperimentDay4-5Test-E-RF	E	On	N/A	6		32	4				Y
CSCLU40	2012-05-14	ExperimentDay4-5Test-E-RF	E	On	N/A	1		33	3	Y	Y	Y
CSCIL9	2012-05-14	ExperimentDay4-5Test-E-RF	E	On	N/A	2		33	4
CSCKN21	2012-05-14	ExperimentDay4-5Test-E-RF	E	On	N/A	3		33	4
CSBHR32	2012-05-14	ExperimentDay4-5Test-E-RF	E	On	N/A	4		33	2		Y	Y
CSBHQ28	2012-05-14	ExperimentDay4-5Test-E-RF	E	On	N/A	5		33	4	Y	Y	Y
CSCOS20	2012-05-14	ExperimentDay4-5Test-E-RF	E	On	N/A	6		33	4				Y
CSCLU40	2012-05-14	ExperimentDay4-5Test-E-RF	E	On	N/A	1		34	4		Y
CSCIL9	2012-05-14	ExperimentDay4-5Test-E-RF	E	On	N/A	2		34	4
CSCKN21	2012-05-14	ExperimentDay4-5Test-E-RF	E	On	N/A	3		34	4		Y
CSBHR32	2012-05-14	ExperimentDay4-5Test-E-RF	E	On	N/A	4		34	3		Y	Y
CSBHQ28	2012-05-14	ExperimentDay4-5Test-E-RF	E	On	N/A	5		34	3		Y	Y
CSCOS20	2012-05-14	ExperimentDay4-5Test-E-RF	E	On	N/A	6		34	4				Y
CSCLU40	2012-05-14	ExperimentDay4-5Test-E-RF	E	On	N/A	1		35	2		Y				!
CSCIL9	2012-05-14	ExperimentDay4-5Test-E-RF	E	On	N/A	2		35	3		Y
CSCKN21	2012-05-14	ExperimentDay4-5Test-E-RF	E	On	N/A	3		35	3		Y
CSBHR32	2012-05-14	ExperimentDay4-5Test-E-RF	E	On	N/A	4		35	3		Y	Y
CSBHQ28	2012-05-14	ExperimentDay4-5Test-E-RF	E	On	N/A	5		35	3	No head	Y	Y
CSCOS20	2012-05-14	ExperimentDay4-5Test-E-RF	E	On	N/A	6		35	3	Y
CSCIU41	2012-05-18	ExperimentDay8-1Test-E-RF	E	On	N/A	1		0	3
CSCIL2	2012-05-18	ExperimentDay8-1Test-E-RF	E	On	N/A	2		0	4	Y
CSCKN22	2012-05-18	ExperimentDay8-1Test-E-RF	E	On	N/A	3		0						Y
CSBHR24	2012-05-18	ExperimentDay8-1Test-E-RF	E	On	N/A	4		0	4		Y
CSBHQ16	2012-05-18	ExperimentDay8-1Test-E-RF	E	On	N/A	5		0	4		Y
CSCOS23	2012-05-18	ExperimentDay8-1Test-E-RF	E	On	N/A	6		0	4	Y			Y
CSCIU41	2012-05-18	ExperimentDay8-1Test-E-RF	E	On	N/A	1		1						Y
CSCIL2	2012-05-18	ExperimentDay8-1Test-E-RF	E	On	N/A	2		1	4
CSCKN22	2012-05-18	ExperimentDay8-1Test-E-RF	E	On	N/A	3		1	3		Y	Y			!
CSBHR24	2012-05-18	ExperimentDay8-1Test-E-RF	E	On	N/A	4		1	3		Y	Y
CSBHQ16	2012-05-18	ExperimentDay8-1Test-E-RF	E	On	N/A	5		1	4		Y
CSCOS23	2012-05-18	ExperimentDay8-1Test-E-RF	E	On	N/A	6		1	4				Y
CSCIU41	2012-05-18	ExperimentDay8-1Test-E-RF	E	On	N/A	1		2	2		Y		Y
CSCIL2	2012-05-18	ExperimentDay8-1Test-E-RF	E	On	N/A	2		2	4
CSCKN22	2012-05-18	ExperimentDay8-1Test-E-RF	E	On	N/A	3		2						Y
CSBHR24	2012-05-18	ExperimentDay8-1Test-E-RF	E	On	N/A	4		2	4		Y
CSBHQ16	2012-05-18	ExperimentDay8-1Test-E-RF	E	On	N/A	5		2	4		Y
CSCOS23	2012-05-18	ExperimentDay8-1Test-E-RF	E	On	N/A	6		2	3				Y
CSCIU41	2012-05-18	ExperimentDay8-1Test-E-RF	E	On	N/A	1		3						Y
CSCIL2	2012-05-18	ExperimentDay8-1Test-E-RF	E	On	N/A	2		3	3		Y
CSCKN22	2012-05-18	ExperimentDay8-1Test-E-RF	E	On	N/A	3		3						Y
CSBHR24	2012-05-18	ExperimentDay8-1Test-E-RF	E	On	N/A	4		3	3	Y		Y			!
CSBHQ16	2012-05-18	ExperimentDay8-1Test-E-RF	E	On	N/A	5		3	4		Y
CSCOS23	2012-05-18	ExperimentDay8-1Test-E-RF	E	On	N/A	6		3	3				Y
CSCIU41	2012-05-18	ExperimentDay8-1Test-E-RF	E	On	N/A	1		4						Y
CSCIL2	2012-05-18	ExperimentDay8-1Test-E-RF	E	On	N/A	2		4	3
CSCKN22	2012-05-18	ExperimentDay8-1Test-E-RF	E	On	N/A	3		4	4	No head		Y
CSBHR24	2012-05-18	ExperimentDay8-1Test-E-RF	E	On	N/A	4		4	3	Y	Y
CSBHQ16	2012-05-18	ExperimentDay8-1Test-E-RF	E	On	N/A	5		4	4		Y
CSCOS23	2012-05-18	ExperimentDay8-1Test-E-RF	E	On	N/A	6		4	4				Y
CSCIU41	2012-05-18	ExperimentDay8-1Test-E-RF	E	On	N/A	1		5	3
CSCIL2	2012-05-18	ExperimentDay8-1Test-E-RF	E	On	N/A	2		5	3
CSCKN22	2012-05-18	ExperimentDay8-1Test-E-RF	E	On	N/A	3		5	2
CSBHR24	2012-05-18	ExperimentDay8-1Test-E-RF	E	On	N/A	4		5	3				Y
CSBHQ16	2012-05-18	ExperimentDay8-1Test-E-RF	E	On	N/A	5		5	4		Y
CSCOS23	2012-05-18	ExperimentDay8-1Test-E-RF	E	On	N/A	6		5	4				Y
CSCIU41	2012-05-18	ExperimentDay8-1Test-E-RF	E	On	N/A	1		6	3			Y
CSCIL2	2012-05-18	ExperimentDay8-1Test-E-RF	E	On	N/A	2		6	4		Y
CSCKN22	2012-05-18	ExperimentDay8-1Test-E-RF	E	On	N/A	3		6						Y
CSBHR24	2012-05-18	ExperimentDay8-1Test-E-RF	E	On	N/A	4		6	3
CSBHQ16	2012-05-18	ExperimentDay8-1Test-E-RF	E	On	N/A	5		6	4		Y
CSCOS23	2012-05-18	ExperimentDay8-1Test-E-RF	E	On	N/A	6		6	4				Y
CSCIU41	2012-05-18	ExperimentDay8-1Test-E-RF	E	On	N/A	1		7	0		Y				!
CSCIL2	2012-05-18	ExperimentDay8-1Test-E-RF	E	On	N/A	2		7	4	No head
CSCKN22	2012-05-18	ExperimentDay8-1Test-E-RF	E	On	N/A	3		7						Y
CSBHR24	2012-05-18	ExperimentDay8-1Test-E-RF	E	On	N/A	4		7	3	Y	Y	Y
CSBHQ16	2012-05-18	ExperimentDay8-1Test-E-RF	E	On	N/A	5		7	3		Y
CSCOS23	2012-05-18	ExperimentDay8-1Test-E-RF	E	On	N/A	6		7	4		Y		Y
CSCIU41	2012-05-18	ExperimentDay8-1Test-E-RF	E	On	N/A	1		8	3
CSCIL2	2012-05-18	ExperimentDay8-1Test-E-RF	E	On	N/A	2		8	3			Y
CSCKN22	2012-05-18	ExperimentDay8-1Test-E-RF	E	On	N/A	3		8	4
CSBHR24	2012-05-18	ExperimentDay8-1Test-E-RF	E	On	N/A	4		8	4
CSBHQ16	2012-05-18	ExperimentDay8-1Test-E-RF	E	On	N/A	5		8	3		Y
CSCOS23	2012-05-18	ExperimentDay8-1Test-E-RF	E	On	N/A	6		8	4				Y
CSCIU41	2012-05-18	ExperimentDay8-1Test-E-RF	E	On	N/A	1		9						Y
CSCIL2	2012-05-18	ExperimentDay8-1Test-E-RF	E	On	N/A	2		9	3	Y	Y	Y
CSCKN22	2012-05-18	ExperimentDay8-1Test-E-RF	E	On	N/A	3		9	3	No head	Y
CSBHR24	2012-05-18	ExperimentDay8-1Test-E-RF	E	On	N/A	4		9	3	Y	Y	Y
CSBHQ16	2012-05-18	ExperimentDay8-1Test-E-RF	E	On	N/A	5		9	3		Y	Y
CSCOS23	2012-05-18	ExperimentDay8-1Test-E-RF	E	On	N/A	6		9	4
CSCIU41	2012-05-18	ExperimentDay8-1Test-E-RF	E	On	N/A	1		10	3
CSCIL2	2012-05-18	ExperimentDay8-1Test-E-RF	E	On	N/A	2		10	3			Y
CSCKN22	2012-05-18	ExperimentDay8-1Test-E-RF	E	On	N/A	3		10						Y
CSBHR24	2012-05-18	ExperimentDay8-1Test-E-RF	E	On	N/A	4		10	4		Y
CSBHQ16	2012-05-18	ExperimentDay8-1Test-E-RF	E	On	N/A	5		10	3		Y
CSCOS23	2012-05-18	ExperimentDay8-1Test-E-RF	E	On	N/A	6		10	4				Y
CSCIU41	2012-05-18	ExperimentDay8-1Test-E-RF	E	On	N/A	1		11						Y
CSCIL2	2012-05-18	ExperimentDay8-1Test-E-RF	E	On	N/A	2		11	4			Y
CSCKN22	2012-05-18	ExperimentDay8-1Test-E-RF	E	On	N/A	3		11						Y
CSBHR24	2012-05-18	ExperimentDay8-1Test-E-RF	E	On	N/A	4		11	3	Y	Y
CSBHQ16	2012-05-18	ExperimentDay8-1Test-E-RF	E	On	N/A	5		11	3
CSCOS23	2012-05-18	ExperimentDay8-1Test-E-RF	E	On	N/A	6		11	4				Y
CSCIU41	2012-05-18	ExperimentDay8-1Test-E-RF	E	On	N/A	1		12						Y
CSCIL2	2012-05-18	ExperimentDay8-1Test-E-RF	E	On	N/A	2		12	4		Y	Y
CSCKN22	2012-05-18	ExperimentDay8-1Test-E-RF	E	On	N/A	3		12						Y
CSBHR24	2012-05-18	ExperimentDay8-1Test-E-RF	E	On	N/A	4		12	3	Y	Y	Y
CSBHQ16	2012-05-18	ExperimentDay8-1Test-E-RF	E	On	N/A	5		12	4		Y	Y			!
CSCOS23	2012-05-18	ExperimentDay8-1Test-E-RF	E	On	N/A	6		12	4				Y
CSCIU41	2012-05-18	ExperimentDay8-1Test-E-RF	E	On	N/A	1		13	3	No head
CSCIL2	2012-05-18	ExperimentDay8-1Test-E-RF	E	On	N/A	2		13	4
CSCKN22	2012-05-18	ExperimentDay8-1Test-E-RF	E	On	N/A	3		13	1				Y
CSBHR24	2012-05-18	ExperimentDay8-1Test-E-RF	E	On	N/A	4		13	3		Y
CSBHQ16	2012-05-18	ExperimentDay8-1Test-E-RF	E	On	N/A	5		13	3			Y
CSCOS23	2012-05-18	ExperimentDay8-1Test-E-RF	E	On	N/A	6		13	3	Y
CSCIU41	2012-05-18	ExperimentDay8-1Test-E-RF	E	On	N/A	1		14	3	Y
CSCIL2	2012-05-18	ExperimentDay8-1Test-E-RF	E	On	N/A	2		14	3		Y	Y
CSCKN22	2012-05-18	ExperimentDay8-1Test-E-RF	E	On	N/A	3		14	3
CSBHR24	2012-05-18	ExperimentDay8-1Test-E-RF	E	On	N/A	4		14	3			Y
CSBHQ16	2012-05-18	ExperimentDay8-1Test-E-RF	E	On	N/A	5		14	3	Y
CSCOS23	2012-05-18	ExperimentDay8-1Test-E-RF	E	On	N/A	6		14	3
CSCIU41	2012-05-18	ExperimentDay8-1Test-E-RF	E	On	N/A	1		15	2	Y	Y				!
CSCIL2	2012-05-18	ExperimentDay8-1Test-E-RF	E	On	N/A	2		15	4
CSCKN22	2012-05-18	ExperimentDay8-1Test-E-RF	E	On	N/A	3		15	2	No head	Y				!
CSBHR24	2012-05-18	ExperimentDay8-1Test-E-RF	E	On	N/A	4		15	3	Y	Y
CSBHQ16	2012-05-18	ExperimentDay8-1Test-E-RF	E	On	N/A	5		15	3	Y
CSCOS23	2012-05-18	ExperimentDay8-1Test-E-RF	E	On	N/A	6		15	3			Y
CSCIU41	2012-05-18	ExperimentDay8-1Test-E-RF	E	On	N/A	1		16	4	Y
CSCIL2	2012-05-18	ExperimentDay8-1Test-E-RF	E	On	N/A	2		16						Y
CSCKN22	2012-05-18	ExperimentDay8-1Test-E-RF	E	On	N/A	3		16	3	Y	Y
CSBHR24	2012-05-18	ExperimentDay8-1Test-E-RF	E	On	N/A	4		16	3		Y	Y
CSBHQ16	2012-05-18	ExperimentDay8-1Test-E-RF	E	On	N/A	5		16	4		Y
CSCOS23	2012-05-18	ExperimentDay8-1Test-E-RF	E	On	N/A	6		16	3		Y
CSCIU41	2012-05-18	ExperimentDay8-1Test-E-RF	E	On	N/A	1		17	4	Y
CSCIL2	2012-05-18	ExperimentDay8-1Test-E-RF	E	On	N/A	2		17	3
CSCKN22	2012-05-18	ExperimentDay8-1Test-E-RF	E	On	N/A	3		17	4			Y
CSBHR24	2012-05-18	ExperimentDay8-1Test-E-RF	E	On	N/A	4		17	3		Y
CSBHQ16	2012-05-18	ExperimentDay8-1Test-E-RF	E	On	N/A	5		17	4		Y	Y
CSCOS23	2012-05-18	ExperimentDay8-1Test-E-RF	E	On	N/A	6		17	3				Y
CSCIU41	2012-05-18	ExperimentDay8-1Test-E-RF	E	On	N/A	1		18	3			Y
CSCIL2	2012-05-18	ExperimentDay8-1Test-E-RF	E	On	N/A	2		18	4			Y
CSCKN22	2012-05-18	ExperimentDay8-1Test-E-RF	E	On	N/A	3		18						Y
CSBHR24	2012-05-18	ExperimentDay8-1Test-E-RF	E	On	N/A	4		18	3	Y	Y	Y
CSBHQ16	2012-05-18	ExperimentDay8-1Test-E-RF	E	On	N/A	5		18	2		Y
CSCOS23	2012-05-18	ExperimentDay8-1Test-E-RF	E	On	N/A	6		18	3				Y
CSCIU41	2012-05-18	ExperimentDay8-1Test-E-RF	E	On	N/A	1		19	4			Y
CSCIL2	2012-05-18	ExperimentDay8-1Test-E-RF	E	On	N/A	2		19	4			Y
CSCKN22	2012-05-18	ExperimentDay8-1Test-E-RF	E	On	N/A	3		19	4	Y		Y
CSBHR24	2012-05-18	ExperimentDay8-1Test-E-RF	E	On	N/A	4		19	4	Y	Y
CSBHQ16	2012-05-18	ExperimentDay8-1Test-E-RF	E	On	N/A	5		19	4		Y
CSCOS23	2012-05-18	ExperimentDay8-1Test-E-RF	E	On	N/A	6		19	3				Y
CSCIU41	2012-05-18	ExperimentDay8-1Test-E-RF	E	On	N/A	1		20	3
CSCIL2	2012-05-18	ExperimentDay8-1Test-E-RF	E	On	N/A	2		20	4	Y
CSCKN22	2012-05-18	ExperimentDay8-1Test-E-RF	E	On	N/A	3		20	4	Y
CSBHR24	2012-05-18	ExperimentDay8-1Test-E-RF	E	On	N/A	4		20	4			Y
CSBHQ16	2012-05-18	ExperimentDay8-1Test-E-RF	E	On	N/A	5		20	4		Y	Y			!
CSCOS23	2012-05-18	ExperimentDay8-1Test-E-RF	E	On	N/A	6		20	3				Y
CSCIU41	2012-05-18	ExperimentDay8-1Test-E-RF	E	On	N/A	1		21						Y
CSCIL2	2012-05-18	ExperimentDay8-1Test-E-RF	E	On	N/A	2		21	4	Y	Y	Y
CSCKN22	2012-05-18	ExperimentDay8-1Test-E-RF	E	On	N/A	3		21	4			Y
CSBHR24	2012-05-18	ExperimentDay8-1Test-E-RF	E	On	N/A	4		21						Y
CSBHQ16	2012-05-18	ExperimentDay8-1Test-E-RF	E	On	N/A	5		21	3		Y
CSCOS23	2012-05-18	ExperimentDay8-1Test-E-RF	E	On	N/A	6		21	3				Y
CSCIU41	2012-05-18	ExperimentDay8-1Test-E-RF	E	On	N/A	1		22						Y
CSCIL2	2012-05-18	ExperimentDay8-1Test-E-RF	E	On	N/A	2		22	3			Y			!
CSCKN22	2012-05-18	ExperimentDay8-1Test-E-RF	E	On	N/A	3		22	4		Y
CSBHR24	2012-05-18	ExperimentDay8-1Test-E-RF	E	On	N/A	4		22	3
CSBHQ16	2012-05-18	ExperimentDay8-1Test-E-RF	E	On	N/A	5		22	4
CSCOS23	2012-05-18	ExperimentDay8-1Test-E-RF	E	On	N/A	6		22	3
CSCIU41	2012-05-18	ExperimentDay8-1Test-E-RF	E	On	N/A	1		23						Y
CSCIL2	2012-05-18	ExperimentDay8-1Test-E-RF	E	On	N/A	2		23	4		Y	Y
CSCKN22	2012-05-18	ExperimentDay8-1Test-E-RF	E	On	N/A	3		23	3				Y
CSBHR24	2012-05-18	ExperimentDay8-1Test-E-RF	E	On	N/A	4		23	4
CSBHQ16	2012-05-18	ExperimentDay8-1Test-E-RF	E	On	N/A	5		23	3		Y
CSCOS23	2012-05-18	ExperimentDay8-1Test-E-RF	E	On	N/A	6		23	3	Y			Y
CSCIU41	2012-05-18	ExperimentDay8-1Test-E-RF	E	On	N/A	1		24						Y
CSCIL2	2012-05-18	ExperimentDay8-1Test-E-RF	E	On	N/A	2		24	4			Y
CSCKN22	2012-05-18	ExperimentDay8-1Test-E-RF	E	On	N/A	3		24	4			Y
CSBHR24	2012-05-18	ExperimentDay8-1Test-E-RF	E	On	N/A	4		24	3	No head
CSBHQ16	2012-05-18	ExperimentDay8-1Test-E-RF	E	On	N/A	5		24	4
CSCOS23	2012-05-18	ExperimentDay8-1Test-E-RF	E	On	N/A	6		24	3				Y
CSCIU41	2012-05-18	ExperimentDay8-1Test-E-RF	E	On	N/A	1		25	3		Y
CSCIL2	2012-05-18	ExperimentDay8-1Test-E-RF	E	On	N/A	2		25	3
CSCKN22	2012-05-18	ExperimentDay8-1Test-E-RF	E	On	N/A	3		25	3		Y
CSBHR24	2012-05-18	ExperimentDay8-1Test-E-RF	E	On	N/A	4		25	3
CSBHQ16	2012-05-18	ExperimentDay8-1Test-E-RF	E	On	N/A	5		25	4
CSCOS23	2012-05-18	ExperimentDay8-1Test-E-RF	E	On	N/A	6		25	3				Y
CSCIU41	2012-05-18	ExperimentDay8-1Test-E-RF	E	On	N/A	1		26	4	No head
CSCIL2	2012-05-18	ExperimentDay8-1Test-E-RF	E	On	N/A	2		26	3	Y
CSCKN22	2012-05-18	ExperimentDay8-1Test-E-RF	E	On	N/A	3		26	4
CSBHR24	2012-05-18	ExperimentDay8-1Test-E-RF	E	On	N/A	4		26	3
CSBHQ16	2012-05-18	ExperimentDay8-1Test-E-RF	E	On	N/A	5		26	4
CSCOS23	2012-05-18	ExperimentDay8-1Test-E-RF	E	On	N/A	6		26	3	Y			Y
CSCIU41	2012-05-18	ExperimentDay8-1Test-E-RF	E	On	N/A	1		27						Y
CSCIL2	2012-05-18	ExperimentDay8-1Test-E-RF	E	On	N/A	2		27	3	Y
CSCKN22	2012-05-18	ExperimentDay8-1Test-E-RF	E	On	N/A	3		27	4		Y
CSBHR24	2012-05-18	ExperimentDay8-1Test-E-RF	E	On	N/A	4		27	4			Y
CSBHQ16	2012-05-18	ExperimentDay8-1Test-E-RF	E	On	N/A	5		27	4	Y	Y
CSCOS23	2012-05-18	ExperimentDay8-1Test-E-RF	E	On	N/A	6		27	3
CSCIU41	2012-05-18	ExperimentDay8-1Test-E-RF	E	On	N/A	1		28						Y
CSCIL2	2012-05-18	ExperimentDay8-1Test-E-RF	E	On	N/A	2		28	2
CSCKN22	2012-05-18	ExperimentDay8-1Test-E-RF	E	On	N/A	3		28	4	Y	Y
CSBHR24	2012-05-18	ExperimentDay8-1Test-E-RF	E	On	N/A	4		28	3			Y
CSBHQ16	2012-05-18	ExperimentDay8-1Test-E-RF	E	On	N/A	5		28	4		Y
CSCOS23	2012-05-18	ExperimentDay8-1Test-E-RF	E	On	N/A	6		28	3
CSCIU41	2012-05-18	ExperimentDay8-1Test-E-RF	E	On	N/A	1		29	4
CSCIL2	2012-05-18	ExperimentDay8-1Test-E-RF	E	On	N/A	2		29	3
CSCKN22	2012-05-18	ExperimentDay8-1Test-E-RF	E	On	N/A	3		29	1
CSBHR24	2012-05-18	ExperimentDay8-1Test-E-RF	E	On	N/A	4		29	4
CSBHQ16	2012-05-18	ExperimentDay8-1Test-E-RF	E	On	N/A	5		29	3
CSCOS23	2012-05-18	ExperimentDay8-1Test-E-RF	E	On	N/A	6		29	3
CSCIU41	2012-05-18	ExperimentDay8-1Test-E-RF	E	On	N/A	1		30	4
CSCIL2	2012-05-18	ExperimentDay8-1Test-E-RF	E	On	N/A	2		30	3			Y
CSCKN22	2012-05-18	ExperimentDay8-1Test-E-RF	E	On	N/A	3		30	2		Y
CSBHR24	2012-05-18	ExperimentDay8-1Test-E-RF	E	On	N/A	4		30	2		Y	Y
CSBHQ16	2012-05-18	ExperimentDay8-1Test-E-RF	E	On	N/A	5		30	3		Y
CSCOS23	2012-05-18	ExperimentDay8-1Test-E-RF	E	On	N/A	6		30	3	Y	Y
CSCIU41	2012-05-18	ExperimentDay8-1Test-E-RF	E	On	N/A	1		31	4	No head
CSCIL2	2012-05-18	ExperimentDay8-1Test-E-RF	E	On	N/A	2		31	4		Y
CSCKN22	2012-05-18	ExperimentDay8-1Test-E-RF	E	On	N/A	3		31	3			Y
CSBHR24	2012-05-18	ExperimentDay8-1Test-E-RF	E	On	N/A	4		31	3	Y	Y	Y
CSBHQ16	2012-05-18	ExperimentDay8-1Test-E-RF	E	On	N/A	5		31	4	Y
CSCOS23	2012-05-18	ExperimentDay8-1Test-E-RF	E	On	N/A	6		31	4	Y
CSCIU41	2012-05-18	ExperimentDay8-1Test-E-RF	E	On	N/A	1		32	3
CSCIL2	2012-05-18	ExperimentDay8-1Test-E-RF	E	On	N/A	2		32	4
CSCKN22	2012-05-18	ExperimentDay8-1Test-E-RF	E	On	N/A	3		32	4
CSBHR24	2012-05-18	ExperimentDay8-1Test-E-RF	E	On	N/A	4		32	3	Y
CSBHQ16	2012-05-18	ExperimentDay8-1Test-E-RF	E	On	N/A	5		32	3	Y	Y
CSCOS23	2012-05-18	ExperimentDay8-1Test-E-RF	E	On	N/A	6		32	3
CSCIU41	2012-05-18	ExperimentDay8-1Test-E-RF	E	On	N/A	1		33	4	No head
CSCIL2	2012-05-18	ExperimentDay8-1Test-E-RF	E	On	N/A	2		33	2				Y
CSCKN22	2012-05-18	ExperimentDay8-1Test-E-RF	E	On	N/A	3		33						Y
CSBHR24	2012-05-18	ExperimentDay8-1Test-E-RF	E	On	N/A	4		33	3	No head	Y	Y
CSBHQ16	2012-05-18	ExperimentDay8-1Test-E-RF	E	On	N/A	5		33	4		Y
CSCOS23	2012-05-18	ExperimentDay8-1Test-E-RF	E	On	N/A	6		33	4				Y
CSCIU41	2012-05-18	ExperimentDay8-1Test-E-RF	E	On	N/A	1		34	4	No head
CSCIL2	2012-05-18	ExperimentDay8-1Test-E-RF	E	On	N/A	2		34	3
CSCKN22	2012-05-18	ExperimentDay8-1Test-E-RF	E	On	N/A	3		34	4
CSBHR24	2012-05-18	ExperimentDay8-1Test-E-RF	E	On	N/A	4		34	4	Y
CSBHQ16	2012-05-18	ExperimentDay8-1Test-E-RF	E	On	N/A	5		34	4		Y
CSCOS23	2012-05-18	ExperimentDay8-1Test-E-RF	E	On	N/A	6		34	3	Y
CSCIU41	2012-05-18	ExperimentDay8-1Test-E-RF	E	On	N/A	1		35						Y
CSCIL2	2012-05-18	ExperimentDay8-1Test-E-RF	E	On	N/A	2		35	4			Y
CSCKN22	2012-05-18	ExperimentDay8-1Test-E-RF	E	On	N/A	3		35	4			Y
CSBHR24	2012-05-18	ExperimentDay8-1Test-E-RF	E	On	N/A	4		35	4		Y	Y
CSBHQ16	2012-05-18	ExperimentDay8-1Test-E-RF	E	On	N/A	5		35	4	No head	Y
CSCOS23	2012-05-18	ExperimentDay8-1Test-E-RF	E	On	N/A	6		35	3				Y
CSCIU34	2012-05-16	ExperimentDay6-9Test-W	W	Off	N/A	1		0	3		Y	Y
CSCIL18	2012-05-16	ExperimentDay6-9Test-W	W	Off	N/A	2		0	4		Y
CSCKN17	2012-05-16	ExperimentDay6-9Test-W	W	Off	N/A	3		0	2		Y				!
CSBHR23	2012-05-16	ExperimentDay6-9Test-W	W	Off	N/A	4		0	3	No head	Y	Y
CSBHQ29	2012-05-16	ExperimentDay6-9Test-W	W	Off	N/A	5		0	4		Y	Y
CSCOS30	2012-05-16	ExperimentDay6-9Test-W	W	Off	N/A	6		0	3	No head	Y				!
CSCIU34	2012-05-16	ExperimentDay6-9Test-W	W	Off	N/A	1		1	4
CSCIL18	2012-05-16	ExperimentDay6-9Test-W	W	Off	N/A	2		1	4		Y	Y
CSCKN17	2012-05-16	ExperimentDay6-9Test-W	W	Off	N/A	3		1	3	No head	Y				!
CSBHR23	2012-05-16	ExperimentDay6-9Test-W	W	Off	N/A	4		1	3	Y	Y
CSBHQ29	2012-05-16	ExperimentDay6-9Test-W	W	Off	N/A	5		1	4		Y
CSCOS30	2012-05-16	ExperimentDay6-9Test-W	W	Off	N/A	6		1	1	No head	Y				!
CSCIU34	2012-05-16	ExperimentDay6-9Test-W	W	Off	N/A	1		2	3	Y	Y
CSCIL18	2012-05-16	ExperimentDay6-9Test-W	W	Off	N/A	2		2	3		Y	Y
CSCKN17	2012-05-16	ExperimentDay6-9Test-W	W	Off	N/A	3		2	3		Y	Y
CSBHR23	2012-05-16	ExperimentDay6-9Test-W	W	Off	N/A	4		2	3	No head	Y
CSBHQ29	2012-05-16	ExperimentDay6-9Test-W	W	Off	N/A	5		2	4
CSCOS30	2012-05-16	ExperimentDay6-9Test-W	W	Off	N/A	6		2	3			Y
CSCIU34	2012-05-16	ExperimentDay6-9Test-W	W	Off	N/A	1		3	4
CSCIL18	2012-05-16	ExperimentDay6-9Test-W	W	Off	N/A	2		3	4		Y	Y
CSCKN17	2012-05-16	ExperimentDay6-9Test-W	W	Off	N/A	3		3	3	No head	Y	Y
CSBHR23	2012-05-16	ExperimentDay6-9Test-W	W	Off	N/A	4		3	4		Y	Y
CSBHQ29	2012-05-16	ExperimentDay6-9Test-W	W	Off	N/A	5		3	4
CSCOS30	2012-05-16	ExperimentDay6-9Test-W	W	Off	N/A	6		3	3
CSCIU34	2012-05-16	ExperimentDay6-9Test-W	W	Off	N/A	1		4	4
CSCIL18	2012-05-16	ExperimentDay6-9Test-W	W	Off	N/A	2		4	4		Y	Y
CSCKN17	2012-05-16	ExperimentDay6-9Test-W	W	Off	N/A	3		4	3	No head	Y	Y
CSBHR23	2012-05-16	ExperimentDay6-9Test-W	W	Off	N/A	4		4	4	Y	Y	Y
CSBHQ29	2012-05-16	ExperimentDay6-9Test-W	W	Off	N/A	5		4	4		Y
CSCOS30	2012-05-16	ExperimentDay6-9Test-W	W	Off	N/A	6		4	4
CSCIU34	2012-05-16	ExperimentDay6-9Test-W	W	Off	N/A	1		5	4
CSCIL18	2012-05-16	ExperimentDay6-9Test-W	W	Off	N/A	2		5	3	Y	Y	Y			!
CSCKN17	2012-05-16	ExperimentDay6-9Test-W	W	Off	N/A	3		5	3	No head	Y	Y
CSBHR23	2012-05-16	ExperimentDay6-9Test-W	W	Off	N/A	4		5	3	No head	Y	Y
CSBHQ29	2012-05-16	ExperimentDay6-9Test-W	W	Off	N/A	5		5	3		Y
CSCOS30	2012-05-16	ExperimentDay6-9Test-W	W	Off	N/A	6		5	4
CSCIU34	2012-05-16	ExperimentDay6-9Test-W	W	Off	N/A	1		6	4
CSCIL18	2012-05-16	ExperimentDay6-9Test-W	W	Off	N/A	2		6	4		Y	Y
CSCKN17	2012-05-16	ExperimentDay6-9Test-W	W	Off	N/A	3		6	3	No head	Y
CSBHR23	2012-05-16	ExperimentDay6-9Test-W	W	Off	N/A	4		6	3		Y	Y
CSBHQ29	2012-05-16	ExperimentDay6-9Test-W	W	Off	N/A	5		6	4		Y
CSCOS30	2012-05-16	ExperimentDay6-9Test-W	W	Off	N/A	6		6	4
CSCIU34	2012-05-16	ExperimentDay6-9Test-W	W	Off	N/A	1		7	4		Y
CSCIL18	2012-05-16	ExperimentDay6-9Test-W	W	Off	N/A	2		7	4		Y	Y
CSCKN17	2012-05-16	ExperimentDay6-9Test-W	W	Off	N/A	3		7	3	No head	Y	Y
CSBHR23	2012-05-16	ExperimentDay6-9Test-W	W	Off	N/A	4		7	3		Y	Y
CSBHQ29	2012-05-16	ExperimentDay6-9Test-W	W	Off	N/A	5		7	3		Y	Y
CSCOS30	2012-05-16	ExperimentDay6-9Test-W	W	Off	N/A	6		7	4	Y		Y
CSCIU34	2012-05-16	ExperimentDay6-9Test-W	W	Off	N/A	1		8	3		Y
CSCIL18	2012-05-16	ExperimentDay6-9Test-W	W	Off	N/A	2		8	4	Y	Y	Y
CSCKN17	2012-05-16	ExperimentDay6-9Test-W	W	Off	N/A	3		8	3	No head
CSBHR23	2012-05-16	ExperimentDay6-9Test-W	W	Off	N/A	4		8	3		Y	Y
CSBHQ29	2012-05-16	ExperimentDay6-9Test-W	W	Off	N/A	5		8	3		Y
CSCOS30	2012-05-16	ExperimentDay6-9Test-W	W	Off	N/A	6		8	4			Y
CSCIU34	2012-05-16	ExperimentDay6-9Test-W	W	Off	N/A	1		9	4		Y
CSCIL18	2012-05-16	ExperimentDay6-9Test-W	W	Off	N/A	2		9	3			Y
CSCKN17	2012-05-16	ExperimentDay6-9Test-W	W	Off	N/A	3		9	3	No head	Y	Y
CSBHR23	2012-05-16	ExperimentDay6-9Test-W	W	Off	N/A	4		9	4		Y	Y
CSBHQ29	2012-05-16	ExperimentDay6-9Test-W	W	Off	N/A	5		9	4		Y
CSCOS30	2012-05-16	ExperimentDay6-9Test-W	W	Off	N/A	6		9	4		Y	Y			!
CSCIU34	2012-05-16	ExperimentDay6-9Test-W	W	Off	N/A	1		10	2		Y
CSCIL18	2012-05-16	ExperimentDay6-9Test-W	W	Off	N/A	2		10	2	Y	Y	Y			!
CSCKN17	2012-05-16	ExperimentDay6-9Test-W	W	Off	N/A	3		10	3		Y
CSBHR23	2012-05-16	ExperimentDay6-9Test-W	W	Off	N/A	4		10	4
CSBHQ29	2012-05-16	ExperimentDay6-9Test-W	W	Off	N/A	5		10	4
CSCOS30	2012-05-16	ExperimentDay6-9Test-W	W	Off	N/A	6		10	4		Y	Y
CSCIU34	2012-05-16	ExperimentDay6-9Test-W	W	Off	N/A	1		11	4			Y
CSCIL18	2012-05-16	ExperimentDay6-9Test-W	W	Off	N/A	2		11	3		Y
CSCKN17	2012-05-16	ExperimentDay6-9Test-W	W	Off	N/A	3		11	3	No head	Y	Y
CSBHR23	2012-05-16	ExperimentDay6-9Test-W	W	Off	N/A	4		11	4
CSBHQ29	2012-05-16	ExperimentDay6-9Test-W	W	Off	N/A	5		11	3		Y
CSCOS30	2012-05-16	ExperimentDay6-9Test-W	W	Off	N/A	6		11	4	Y	Y	Y			!
CSCIU34	2012-05-16	ExperimentDay6-9Test-W	W	Off	N/A	1		12	4		Y
CSCIL18	2012-05-16	ExperimentDay6-9Test-W	W	Off	N/A	2		12	4	Y	Y
CSCKN17	2012-05-16	ExperimentDay6-9Test-W	W	Off	N/A	3		12	3	No head	Y
CSBHR23	2012-05-16	ExperimentDay6-9Test-W	W	Off	N/A	4		12	3	No head		Y
CSBHQ29	2012-05-16	ExperimentDay6-9Test-W	W	Off	N/A	5		12	4
CSCOS30	2012-05-16	ExperimentDay6-9Test-W	W	Off	N/A	6		12	4		Y	Y
CSCIU34	2012-05-16	ExperimentDay6-9Test-W	W	Off	N/A	1		13	4
CSCIL18	2012-05-16	ExperimentDay6-9Test-W	W	Off	N/A	2		13	3		Y
CSCKN17	2012-05-16	ExperimentDay6-9Test-W	W	Off	N/A	3		13	3	No head	Y
CSBHR23	2012-05-16	ExperimentDay6-9Test-W	W	Off	N/A	4		13	3	No head	Y	Y			!
CSBHQ29	2012-05-16	ExperimentDay6-9Test-W	W	Off	N/A	5		13
CSCOS30	2012-05-16	ExperimentDay6-9Test-W	W	Off	N/A	6		13	4		Y	Y
CSCIU34	2012-05-16	ExperimentDay6-9Test-W	W	Off	N/A	1		14	4
CSCIL18	2012-05-16	ExperimentDay6-9Test-W	W	Off	N/A	2		14	4		Y
CSCKN17	2012-05-16	ExperimentDay6-9Test-W	W	Off	N/A	3		14	3	No head	Y
CSBHR23	2012-05-16	ExperimentDay6-9Test-W	W	Off	N/A	4		14	3	Y		Y
CSBHQ29	2012-05-16	ExperimentDay6-9Test-W	W	Off	N/A	5		14	4
CSCOS30	2012-05-16	ExperimentDay6-9Test-W	W	Off	N/A	6		14	4		Y
CSCIU34	2012-05-16	ExperimentDay6-9Test-W	W	Off	N/A	1		15	4
CSCIL18	2012-05-16	ExperimentDay6-9Test-W	W	Off	N/A	2		15	3		Y	Y
CSCKN17	2012-05-16	ExperimentDay6-9Test-W	W	Off	N/A	3		15	3	No head	Y
CSBHR23	2012-05-16	ExperimentDay6-9Test-W	W	Off	N/A	4		15	3			Y
CSBHQ29	2012-05-16	ExperimentDay6-9Test-W	W	Off	N/A	5		15	4	Y	Y	Y
CSCOS30	2012-05-16	ExperimentDay6-9Test-W	W	Off	N/A	6		15	4		Y
CSCIU34	2012-05-16	ExperimentDay6-9Test-W	W	Off	N/A	1		16	4	Y	Y
CSCIL18	2012-05-16	ExperimentDay6-9Test-W	W	Off	N/A	2		16	3		Y	Y
CSCKN17	2012-05-16	ExperimentDay6-9Test-W	W	Off	N/A	3		16	3	No head	Y
CSBHR23	2012-05-16	ExperimentDay6-9Test-W	W	Off	N/A	4		16	3	No head		Y
CSBHQ29	2012-05-16	ExperimentDay6-9Test-W	W	Off	N/A	5		16	3	Y	Y	Y
CSCOS30	2012-05-16	ExperimentDay6-9Test-W	W	Off	N/A	6		16	4		Y
CSCIU34	2012-05-16	ExperimentDay6-9Test-W	W	Off	N/A	1		17	4		Y	Y
CSCIL18	2012-05-16	ExperimentDay6-9Test-W	W	Off	N/A	2		17	4	Y	Y
CSCKN17	2012-05-16	ExperimentDay6-9Test-W	W	Off	N/A	3		17	3	No head	Y
CSBHR23	2012-05-16	ExperimentDay6-9Test-W	W	Off	N/A	4		17	3	No head	Y
CSBHQ29	2012-05-16	ExperimentDay6-9Test-W	W	Off	N/A	5		17	1		Y				!
CSCOS30	2012-05-16	ExperimentDay6-9Test-W	W	Off	N/A	6		17	4
CSCIU34	2012-05-16	ExperimentDay6-9Test-W	W	Off	N/A	1		18	4
CSCIL18	2012-05-16	ExperimentDay6-9Test-W	W	Off	N/A	2		18	3		Y
CSCKN17	2012-05-16	ExperimentDay6-9Test-W	W	Off	N/A	3		18	3		Y
CSBHR23	2012-05-16	ExperimentDay6-9Test-W	W	Off	N/A	4		18	3	No head		Y
CSBHQ29	2012-05-16	ExperimentDay6-9Test-W	W	Off	N/A	5		18	3	Y	Y
CSCOS30	2012-05-16	ExperimentDay6-9Test-W	W	Off	N/A	6		18	3
CSCIU34	2012-05-16	ExperimentDay6-9Test-W	W	Off	N/A	1		19	4
CSCIL18	2012-05-16	ExperimentDay6-9Test-W	W	Off	N/A	2		19	3		Y
CSCKN17	2012-05-16	ExperimentDay6-9Test-W	W	Off	N/A	3		19	3	No head	Y
CSBHR23	2012-05-16	ExperimentDay6-9Test-W	W	Off	N/A	4		19	3	No head
CSBHQ29	2012-05-16	ExperimentDay6-9Test-W	W	Off	N/A	5		19	3
CSCOS30	2012-05-16	ExperimentDay6-9Test-W	W	Off	N/A	6		19	4	Y	Y	Y			!
CSCIU34	2012-05-16	ExperimentDay6-9Test-W	W	Off	N/A	1		20	3		Y
CSCIL18	2012-05-16	ExperimentDay6-9Test-W	W	Off	N/A	2		20	4		Y	Y
CSCKN17	2012-05-16	ExperimentDay6-9Test-W	W	Off	N/A	3		20	3	No head	Y
CSBHR23	2012-05-16	ExperimentDay6-9Test-W	W	Off	N/A	4		20	3	No head
CSBHQ29	2012-05-16	ExperimentDay6-9Test-W	W	Off	N/A	5		20	3
CSCOS30	2012-05-16	ExperimentDay6-9Test-W	W	Off	N/A	6		20	3
CSCIU34	2012-05-16	ExperimentDay6-9Test-W	W	Off	N/A	1		21	4		Y
CSCIL18	2012-05-16	ExperimentDay6-9Test-W	W	Off	N/A	2		21	4		Y	Y
CSCKN17	2012-05-16	ExperimentDay6-9Test-W	W	Off	N/A	3		21	3	No head	Y
CSBHR23	2012-05-16	ExperimentDay6-9Test-W	W	Off	N/A	4		21	3	No head
CSBHQ29	2012-05-16	ExperimentDay6-9Test-W	W	Off	N/A	5		21	3		Y
CSCOS30	2012-05-16	ExperimentDay6-9Test-W	W	Off	N/A	6		21	4
CSCIU34	2012-05-16	ExperimentDay6-9Test-W	W	Off	N/A	1		22	3	Y	Y
CSCIL18	2012-05-16	ExperimentDay6-9Test-W	W	Off	N/A	2		22	4		Y	Y
CSCKN17	2012-05-16	ExperimentDay6-9Test-W	W	Off	N/A	3		22	3	No head	Y
CSBHR23	2012-05-16	ExperimentDay6-9Test-W	W	Off	N/A	4		22	3	No head
CSBHQ29	2012-05-16	ExperimentDay6-9Test-W	W	Off	N/A	5		22	3
CSCOS30	2012-05-16	ExperimentDay6-9Test-W	W	Off	N/A	6		22	4
CSCIU34	2012-05-16	ExperimentDay6-9Test-W	W	Off	N/A	1		23	4		Y
CSCIL18	2012-05-16	ExperimentDay6-9Test-W	W	Off	N/A	2		23	4		Y	Y
CSCKN17	2012-05-16	ExperimentDay6-9Test-W	W	Off	N/A	3		23	3	No head	Y
CSBHR23	2012-05-16	ExperimentDay6-9Test-W	W	Off	N/A	4		23	3
CSBHQ29	2012-05-16	ExperimentDay6-9Test-W	W	Off	N/A	5		23	3
CSCOS30	2012-05-16	ExperimentDay6-9Test-W	W	Off	N/A	6		23	4	Y		Y
CSCIU34	2012-05-16	ExperimentDay6-9Test-W	W	Off	N/A	1		24	3		Y
CSCIL18	2012-05-16	ExperimentDay6-9Test-W	W	Off	N/A	2		24	3	Y	Y	Y
CSCKN17	2012-05-16	ExperimentDay6-9Test-W	W	Off	N/A	3		24	4		Y
CSBHR23	2012-05-16	ExperimentDay6-9Test-W	W	Off	N/A	4		24	3
CSBHQ29	2012-05-16	ExperimentDay6-9Test-W	W	Off	N/A	5		24	3
CSCOS30	2012-05-16	ExperimentDay6-9Test-W	W	Off	N/A	6		24	4	Y		Y
CSCIU34	2012-05-16	ExperimentDay6-9Test-W	W	Off	N/A	1		25	4		Y
CSCIL18	2012-05-16	ExperimentDay6-9Test-W	W	Off	N/A	2		25	3		Y
CSCKN17	2012-05-16	ExperimentDay6-9Test-W	W	Off	N/A	3		25	4	No head	Y	Y
CSBHR23	2012-05-16	ExperimentDay6-9Test-W	W	Off	N/A	4		25	2		Y
CSBHQ29	2012-05-16	ExperimentDay6-9Test-W	W	Off	N/A	5		25	2		Y
CSCOS30	2012-05-16	ExperimentDay6-9Test-W	W	Off	N/A	6		25	4			Y
CSCIU34	2012-05-16	ExperimentDay6-9Test-W	W	Off	N/A	1		26	4		Y
CSCIL18	2012-05-16	ExperimentDay6-9Test-W	W	Off	N/A	2		26	4		Y	Y
CSCKN17	2012-05-16	ExperimentDay6-9Test-W	W	Off	N/A	3		26	3	No head	Y
CSBHR23	2012-05-16	ExperimentDay6-9Test-W	W	Off	N/A	4		26	3		Y
CSBHQ29	2012-05-16	ExperimentDay6-9Test-W	W	Off	N/A	5		26	3			Y
CSCOS30	2012-05-16	ExperimentDay6-9Test-W	W	Off	N/A	6		26	4
CSCIU34	2012-05-16	ExperimentDay6-9Test-W	W	Off	N/A	1		27	4		Y
CSCIL18	2012-05-16	ExperimentDay6-9Test-W	W	Off	N/A	2		27	4		Y
CSCKN17	2012-05-16	ExperimentDay6-9Test-W	W	Off	N/A	3		27	3	No head	Y
CSBHR23	2012-05-16	ExperimentDay6-9Test-W	W	Off	N/A	4		27	3		Y	Y
CSBHQ29	2012-05-16	ExperimentDay6-9Test-W	W	Off	N/A	5		27	2
CSCOS30	2012-05-16	ExperimentDay6-9Test-W	W	Off	N/A	6		27	4
CSCIU34	2012-05-16	ExperimentDay6-9Test-W	W	Off	N/A	1		28	4		Y
CSCIL18	2012-05-16	ExperimentDay6-9Test-W	W	Off	N/A	2		28	4		Y
CSCKN17	2012-05-16	ExperimentDay6-9Test-W	W	Off	N/A	3		28	3	No head	Y
CSBHR23	2012-05-16	ExperimentDay6-9Test-W	W	Off	N/A	4		28	3		Y	Y			!
CSBHQ29	2012-05-16	ExperimentDay6-9Test-W	W	Off	N/A	5		28	3
CSCOS30	2012-05-16	ExperimentDay6-9Test-W	W	Off	N/A	6		28	4
CSCIU34	2012-05-16	ExperimentDay6-9Test-W	W	Off	N/A	1		29	4
CSCIL18	2012-05-16	ExperimentDay6-9Test-W	W	Off	N/A	2		29	4		Y
CSCKN17	2012-05-16	ExperimentDay6-9Test-W	W	Off	N/A	3		29	4	Y	Y	Y
CSBHR23	2012-05-16	ExperimentDay6-9Test-W	W	Off	N/A	4		29	4
CSBHQ29	2012-05-16	ExperimentDay6-9Test-W	W	Off	N/A	5		29	4
CSCOS30	2012-05-16	ExperimentDay6-9Test-W	W	Off	N/A	6		29	4
CSCIU34	2012-05-16	ExperimentDay6-9Test-W	W	Off	N/A	1		30	4
CSCIL18	2012-05-16	ExperimentDay6-9Test-W	W	Off	N/A	2		30	4		Y	Y
CSCKN17	2012-05-16	ExperimentDay6-9Test-W	W	Off	N/A	3		30	3		Y
CSBHR23	2012-05-16	ExperimentDay6-9Test-W	W	Off	N/A	4		30	3	No head
CSBHQ29	2012-05-16	ExperimentDay6-9Test-W	W	Off	N/A	5		30	4
CSCOS30	2012-05-16	ExperimentDay6-9Test-W	W	Off	N/A	6		30	4
CSCIU34	2012-05-16	ExperimentDay6-9Test-W	W	Off	N/A	1		31	4			Y
CSCIL18	2012-05-16	ExperimentDay6-9Test-W	W	Off	N/A	2		31	4	Y	Y	Y
CSCKN17	2012-05-16	ExperimentDay6-9Test-W	W	Off	N/A	3		31	4
CSBHR23	2012-05-16	ExperimentDay6-9Test-W	W	Off	N/A	4		31	3
CSBHQ29	2012-05-16	ExperimentDay6-9Test-W	W	Off	N/A	5		31	4
CSCOS30	2012-05-16	ExperimentDay6-9Test-W	W	Off	N/A	6		31	2
CSCIU34	2012-05-16	ExperimentDay6-9Test-W	W	Off	N/A	1		32	4			Y
CSCIL18	2012-05-16	ExperimentDay6-9Test-W	W	Off	N/A	2		32	4	Y	Y	Y
CSCKN17	2012-05-16	ExperimentDay6-9Test-W	W	Off	N/A	3		32	4
CSBHR23	2012-05-16	ExperimentDay6-9Test-W	W	Off	N/A	4		32	3	No head
CSBHQ29	2012-05-16	ExperimentDay6-9Test-W	W	Off	N/A	5		32	4
CSCOS30	2012-05-16	ExperimentDay6-9Test-W	W	Off	N/A	6		32	2
CSCIU34	2012-05-16	ExperimentDay6-9Test-W	W	Off	N/A	1		33	4
CSCIL18	2012-05-16	ExperimentDay6-9Test-W	W	Off	N/A	2		33	4		Y
CSCKN17	2012-05-16	ExperimentDay6-9Test-W	W	Off	N/A	3		33	4
CSBHR23	2012-05-16	ExperimentDay6-9Test-W	W	Off	N/A	4		33	3	No head		Y
CSBHQ29	2012-05-16	ExperimentDay6-9Test-W	W	Off	N/A	5		33	4
CSCOS30	2012-05-16	ExperimentDay6-9Test-W	W	Off	N/A	6		33	2
CSCIU34	2012-05-16	ExperimentDay6-9Test-W	W	Off	N/A	1		34	4	Y
CSCIL18	2012-05-16	ExperimentDay6-9Test-W	W	Off	N/A	2		34	4
CSCKN17	2012-05-16	ExperimentDay6-9Test-W	W	Off	N/A	3		34	3	Y	Y
CSBHR23	2012-05-16	ExperimentDay6-9Test-W	W	Off	N/A	4		34	3	No head
CSBHQ29	2012-05-16	ExperimentDay6-9Test-W	W	Off	N/A	5		34	4
CSCOS30	2012-05-16	ExperimentDay6-9Test-W	W	Off	N/A	6		34	3		Y
CSCIU34	2012-05-16	ExperimentDay6-9Test-W	W	Off	N/A	1		35	4	Y
CSCIL18	2012-05-16	ExperimentDay6-9Test-W	W	Off	N/A	2		35	4			Y
CSCKN17	2012-05-16	ExperimentDay6-9Test-W	W	Off	N/A	3		35	3	Y	Y
CSBHR23	2012-05-16	ExperimentDay6-9Test-W	W	Off	N/A	4		35	3	No head
CSBHQ29	2012-05-16	ExperimentDay6-9Test-W	W	Off	N/A	5		35	4
CSCOS30	2012-05-16	ExperimentDay6-9Test-W	W	Off	N/A	6		35	3	No head	Y
CSCIR17	5/17/12	ExperimentDay7-6Test-N	N	Off	N/A	7		0	4
CSCOX22	5/17/12	ExperimentDay7-6Test-N	N	Off	N/A	8		0	2		Y
CSCIJ35	5/17/12	ExperimentDay7-6Test-N	N	Off	N/A	9		0	4
CSCIN11	5/17/12	ExperimentDay7-6Test-N	N	Off	N/A	10		0	3
CSCIT2	5/17/12	ExperimentDay7-6Test-N	N	Off	N/A	11		0	4		Y
CSCJO17	5/17/12	ExperimentDay7-6Test-N	N	Off	N/A	12		0	4	No head
CSCIR17	5/17/12	ExperimentDay7-6Test-N	N	Off	N/A	7		1	4				Y
CSCOX22	5/17/12	ExperimentDay7-6Test-N	N	Off	N/A	8		1	3		Y
CSCIJ35	5/17/12	ExperimentDay7-6Test-N	N	Off	N/A	9		1	2
CSCIN11	5/17/12	ExperimentDay7-6Test-N	N	Off	N/A	10		1	4
CSCIT2	5/17/12	ExperimentDay7-6Test-N	N	Off	N/A	11		1	4
CSCJO17	5/17/12	ExperimentDay7-6Test-N	N	Off	N/A	12		1	4	Y	Y
CSCIR17	5/17/12	ExperimentDay7-6Test-N	N	Off	N/A	7		2	4				Y
CSCOX22	5/17/12	ExperimentDay7-6Test-N	N	Off	N/A	8		2	3		Y
CSCIJ35	5/17/12	ExperimentDay7-6Test-N	N	Off	N/A	9		2	4		Y
CSCIN11	5/17/12	ExperimentDay7-6Test-N	N	Off	N/A	10		2	4		Y
CSCIT2	5/17/12	ExperimentDay7-6Test-N	N	Off	N/A	11		2	4		Y	Y
CSCJO17	5/17/12	ExperimentDay7-6Test-N	N	Off	N/A	12		2	4			Y
CSCIR17	5/17/12	ExperimentDay7-6Test-N	N	Off	N/A	7		3	4				Y
CSCOX22	5/17/12	ExperimentDay7-6Test-N	N	Off	N/A	8		3	3		Y
CSCIJ35	5/17/12	ExperimentDay7-6Test-N	N	Off	N/A	9		3	4
CSCIN11	5/17/12	ExperimentDay7-6Test-N	N	Off	N/A	10		3	3		Y	Y
CSCIT2	5/17/12	ExperimentDay7-6Test-N	N	Off	N/A	11		3	4
CSCJO17	5/17/12	ExperimentDay7-6Test-N	N	Off	N/A	12		3	4	Y	Y	Y
CSCIR17	5/17/12	ExperimentDay7-6Test-N	N	Off	N/A	7		4	4				Y
CSCOX22	5/17/12	ExperimentDay7-6Test-N	N	Off	N/A	8		4	2	No head
CSCIJ35	5/17/12	ExperimentDay7-6Test-N	N	Off	N/A	9		4	2		Y
CSCIN11	5/17/12	ExperimentDay7-6Test-N	N	Off	N/A	10		4	3
CSCIT2	5/17/12	ExperimentDay7-6Test-N	N	Off	N/A	11		4	3		Y
CSCJO17	5/17/12	ExperimentDay7-6Test-N	N	Off	N/A	12		4	3	Y	Y
CSCIR17	5/17/12	ExperimentDay7-6Test-N	N	Off	N/A	7		5	4	Y
CSCOX22	5/17/12	ExperimentDay7-6Test-N	N	Off	N/A	8		5	4		Y
CSCIJ35	5/17/12	ExperimentDay7-6Test-N	N	Off	N/A	9		5	3				Y
CSCIN11	5/17/12	ExperimentDay7-6Test-N	N	Off	N/A	10		5	4
CSCIT2	5/17/12	ExperimentDay7-6Test-N	N	Off	N/A	11		5	3		Y
CSCJO17	5/17/12	ExperimentDay7-6Test-N	N	Off	N/A	12		5	4		Y
CSCIR17	5/17/12	ExperimentDay7-6Test-N	N	Off	N/A	7		6	4				Y
CSCOX22	5/17/12	ExperimentDay7-6Test-N	N	Off	N/A	8		6	3	Y	Y
CSCIJ35	5/17/12	ExperimentDay7-6Test-N	N	Off	N/A	9		6	4		Y
CSCIN11	5/17/12	ExperimentDay7-6Test-N	N	Off	N/A	10		6	3		Y	Y
CSCIT2	5/17/12	ExperimentDay7-6Test-N	N	Off	N/A	11		6	2
CSCJO17	5/17/12	ExperimentDay7-6Test-N	N	Off	N/A	12		6	4		Y
CSCIR17	5/17/12	ExperimentDay7-6Test-N	N	Off	N/A	7		7	4				Y
CSCOX22	5/17/12	ExperimentDay7-6Test-N	N	Off	N/A	8		7	3	Y	Y	Y			!
CSCIJ35	5/17/12	ExperimentDay7-6Test-N	N	Off	N/A	9		7	4		Y
CSCIN11	5/17/12	ExperimentDay7-6Test-N	N	Off	N/A	10		7	4	Y	Y
CSCIT2	5/17/12	ExperimentDay7-6Test-N	N	Off	N/A	11		7	3	Y	Y
CSCJO17	5/17/12	ExperimentDay7-6Test-N	N	Off	N/A	12		7	3		Y
CSCIR17	5/17/12	ExperimentDay7-6Test-N	N	Off	N/A	7		8	4				Y
CSCOX22	5/17/12	ExperimentDay7-6Test-N	N	Off	N/A	8		8	4
CSCIJ35	5/17/12	ExperimentDay7-6Test-N	N	Off	N/A	9		8	3	Y	Y
CSCIN11	5/17/12	ExperimentDay7-6Test-N	N	Off	N/A	10		8	4
CSCIT2	5/17/12	ExperimentDay7-6Test-N	N	Off	N/A	11		8	4		Y	Y
CSCJO17	5/17/12	ExperimentDay7-6Test-N	N	Off	N/A	12		8	4
CSCIR17	5/17/12	ExperimentDay7-6Test-N	N	Off	N/A	7		9	3		Y
CSCOX22	5/17/12	ExperimentDay7-6Test-N	N	Off	N/A	8		9	4
CSCIJ35	5/17/12	ExperimentDay7-6Test-N	N	Off	N/A	9		9	3	Y	Y
CSCIN11	5/17/12	ExperimentDay7-6Test-N	N	Off	N/A	10		9	4
CSCIT2	5/17/12	ExperimentDay7-6Test-N	N	Off	N/A	11		9	3		Y	Y
CSCJO17	5/17/12	ExperimentDay7-6Test-N	N	Off	N/A	12		9	3
CSCIR17	5/17/12	ExperimentDay7-6Test-N	N	Off	N/A	7		10	3		Y
CSCOX22	5/17/12	ExperimentDay7-6Test-N	N	Off	N/A	8		10	3		Y
CSCIJ35	5/17/12	ExperimentDay7-6Test-N	N	Off	N/A	9		10	3		Y
CSCIN11	5/17/12	ExperimentDay7-6Test-N	N	Off	N/A	10		10	4	No head
CSCIT2	5/17/12	ExperimentDay7-6Test-N	N	Off	N/A	11		10	4	Y
CSCJO17	5/17/12	ExperimentDay7-6Test-N	N	Off	N/A	12		10	4
CSCIR17	5/17/12	ExperimentDay7-6Test-N	N	Off	N/A	7		11	3	Y	Y
CSCOX22	5/17/12	ExperimentDay7-6Test-N	N	Off	N/A	8		11	1		Y
CSCIJ35	5/17/12	ExperimentDay7-6Test-N	N	Off	N/A	9		11	3		Y
CSCIN11	5/17/12	ExperimentDay7-6Test-N	N	Off	N/A	10		11	4		Y
CSCIT2	5/17/12	ExperimentDay7-6Test-N	N	Off	N/A	11		11	3		Y
CSCJO17	5/17/12	ExperimentDay7-6Test-N	N	Off	N/A	12		11	3
CSCIR17	5/17/12	ExperimentDay7-6Test-N	N	Off	N/A	7		12	3			Y
CSCOX22	5/17/12	ExperimentDay7-6Test-N	N	Off	N/A	8		12	2		Y
CSCIJ35	5/17/12	ExperimentDay7-6Test-N	N	Off	N/A	9		12	2
CSCIN11	5/17/12	ExperimentDay7-6Test-N	N	Off	N/A	10		12	4		Y
CSCIT2	5/17/12	ExperimentDay7-6Test-N	N	Off	N/A	11		12	4
CSCJO17	5/17/12	ExperimentDay7-6Test-N	N	Off	N/A	12		12	4		Y
CSCIR17	5/17/12	ExperimentDay7-6Test-N	N	Off	N/A	7		13	3		Y
CSCOX22	5/17/12	ExperimentDay7-6Test-N	N	Off	N/A	8		13	4		Y	Y
CSCIJ35	5/17/12	ExperimentDay7-6Test-N	N	Off	N/A	9		13	4	Y
CSCIN11	5/17/12	ExperimentDay7-6Test-N	N	Off	N/A	10		13	4		Y
CSCIT2	5/17/12	ExperimentDay7-6Test-N	N	Off	N/A	11		13	4		Y
CSCJO17	5/17/12	ExperimentDay7-6Test-N	N	Off	N/A	12		13	4	Y
CSCIR17	5/17/12	ExperimentDay7-6Test-N	N	Off	N/A	7		14	3		Y
CSCOX22	5/17/12	ExperimentDay7-6Test-N	N	Off	N/A	8		14	3	Y	Y
CSCIJ35	5/17/12	ExperimentDay7-6Test-N	N	Off	N/A	9		14	4		Y
CSCIN11	5/17/12	ExperimentDay7-6Test-N	N	Off	N/A	10		14	4
CSCIT2	5/17/12	ExperimentDay7-6Test-N	N	Off	N/A	11		14	4		Y
CSCJO17	5/17/12	ExperimentDay7-6Test-N	N	Off	N/A	12		14	4		Y
CSCIR17	5/17/12	ExperimentDay7-6Test-N	N	Off	N/A	7		15	2		Y				!
CSCOX22	5/17/12	ExperimentDay7-6Test-N	N	Off	N/A	8		15	2		Y	Y			!
CSCIJ35	5/17/12	ExperimentDay7-6Test-N	N	Off	N/A	9		15	4	Y	Y
CSCIN11	5/17/12	ExperimentDay7-6Test-N	N	Off	N/A	10		15	4
CSCIT2	5/17/12	ExperimentDay7-6Test-N	N	Off	N/A	11		15	4		Y
CSCJO17	5/17/12	ExperimentDay7-6Test-N	N	Off	N/A	12		15	3		Y	Y
CSCIR17	5/17/12	ExperimentDay7-6Test-N	N	Off	N/A	7		16	3		Y
CSCOX22	5/17/12	ExperimentDay7-6Test-N	N	Off	N/A	8		16	3		Y
CSCIJ35	5/17/12	ExperimentDay7-6Test-N	N	Off	N/A	9		16	4		Y
CSCIN11	5/17/12	ExperimentDay7-6Test-N	N	Off	N/A	10		16	3		Y
CSCIT2	5/17/12	ExperimentDay7-6Test-N	N	Off	N/A	11		16	4		Y
CSCJO17	5/17/12	ExperimentDay7-6Test-N	N	Off	N/A	12		16	3	Y	Y				!
CSCIR17	5/17/12	ExperimentDay7-6Test-N	N	Off	N/A	7		17	3		Y
CSCOX22	5/17/12	ExperimentDay7-6Test-N	N	Off	N/A	8		17	2		Y
CSCIJ35	5/17/12	ExperimentDay7-6Test-N	N	Off	N/A	9		17	4		Y
CSCIN11	5/17/12	ExperimentDay7-6Test-N	N	Off	N/A	10		17	3	Y	Y	Y
CSCIT2	5/17/12	ExperimentDay7-6Test-N	N	Off	N/A	11		17	4		Y
CSCJO17	5/17/12	ExperimentDay7-6Test-N	N	Off	N/A	12		17	3	Y	Y
CSCIR17	5/17/12	ExperimentDay7-6Test-N	N	Off	N/A	7		18	4		Y
CSCOX22	5/17/12	ExperimentDay7-6Test-N	N	Off	N/A	8		18	4
CSCIJ35	5/17/12	ExperimentDay7-6Test-N	N	Off	N/A	9		18	3		Y
CSCIN11	5/17/12	ExperimentDay7-6Test-N	N	Off	N/A	10		18	3	Y	Y	Y
CSCIT2	5/17/12	ExperimentDay7-6Test-N	N	Off	N/A	11		18	4		Y
CSCJO17	5/17/12	ExperimentDay7-6Test-N	N	Off	N/A	12		18	4
CSCIR17	5/17/12	ExperimentDay7-6Test-N	N	Off	N/A	7		19	4		Y	Y
CSCOX22	5/17/12	ExperimentDay7-6Test-N	N	Off	N/A	8		19	3
CSCIJ35	5/17/12	ExperimentDay7-6Test-N	N	Off	N/A	9		19	4
CSCIN11	5/17/12	ExperimentDay7-6Test-N	N	Off	N/A	10		19	4		Y
CSCIT2	5/17/12	ExperimentDay7-6Test-N	N	Off	N/A	11		19	4		Y
CSCJO17	5/17/12	ExperimentDay7-6Test-N	N	Off	N/A	12		19	4		Y
CSCIR17	5/17/12	ExperimentDay7-6Test-N	N	Off	N/A	7		20	3		Y
CSCOX22	5/17/12	ExperimentDay7-6Test-N	N	Off	N/A	8		20	3		Y
CSCIJ35	5/17/12	ExperimentDay7-6Test-N	N	Off	N/A	9		20	4		Y	Y
CSCIN11	5/17/12	ExperimentDay7-6Test-N	N	Off	N/A	10		20	3
CSCIT2	5/17/12	ExperimentDay7-6Test-N	N	Off	N/A	11		20	4		Y
CSCJO17	5/17/12	ExperimentDay7-6Test-N	N	Off	N/A	12		20	4	No head
CSCIR17	5/17/12	ExperimentDay7-6Test-N	N	Off	N/A	7		21	4	Y			Y
CSCOX22	5/17/12	ExperimentDay7-6Test-N	N	Off	N/A	8		21	4		Y
CSCIJ35	5/17/12	ExperimentDay7-6Test-N	N	Off	N/A	9		21	3		Y	Y
CSCIN11	5/17/12	ExperimentDay7-6Test-N	N	Off	N/A	10		21	4			Y
CSCIT2	5/17/12	ExperimentDay7-6Test-N	N	Off	N/A	11		21	4		Y
CSCJO17	5/17/12	ExperimentDay7-6Test-N	N	Off	N/A	12		21	3		Y
CSCIR17	5/17/12	ExperimentDay7-6Test-N	N	Off	N/A	7		22	3		Y	Y
CSCOX22	5/17/12	ExperimentDay7-6Test-N	N	Off	N/A	8		22	3	Y		Y
CSCIJ35	5/17/12	ExperimentDay7-6Test-N	N	Off	N/A	9		22	3		Y
CSCIN11	5/17/12	ExperimentDay7-6Test-N	N	Off	N/A	10		22	4		Y
CSCIT2	5/17/12	ExperimentDay7-6Test-N	N	Off	N/A	11		22	4		Y
CSCJO17	5/17/12	ExperimentDay7-6Test-N	N	Off	N/A	12		22	3	No head
CSCIR17	5/17/12	ExperimentDay7-6Test-N	N	Off	N/A	7		23	3		Y
CSCOX22	5/17/12	ExperimentDay7-6Test-N	N	Off	N/A	8		23	3
CSCIJ35	5/17/12	ExperimentDay7-6Test-N	N	Off	N/A	9		23	3		Y
CSCIN11	5/17/12	ExperimentDay7-6Test-N	N	Off	N/A	10		23	3			Y
CSCIT2	5/17/12	ExperimentDay7-6Test-N	N	Off	N/A	11		23	4		Y
CSCJO17	5/17/12	ExperimentDay7-6Test-N	N	Off	N/A	12		23	4		Y
CSCIR17	5/17/12	ExperimentDay7-6Test-N	N	Off	N/A	7		24	4
CSCOX22	5/17/12	ExperimentDay7-6Test-N	N	Off	N/A	8		24	4	Y
CSCIJ35	5/17/12	ExperimentDay7-6Test-N	N	Off	N/A	9		24	3	Y	Y
CSCIN11	5/17/12	ExperimentDay7-6Test-N	N	Off	N/A	10		24	3	Y
CSCIT2	5/17/12	ExperimentDay7-6Test-N	N	Off	N/A	11		24	4		Y
CSCJO17	5/17/12	ExperimentDay7-6Test-N	N	Off	N/A	12		24	2	Y	Y	Y			!
CSCIR17	5/17/12	ExperimentDay7-6Test-N	N	Off	N/A	7		25	4
CSCOX22	5/17/12	ExperimentDay7-6Test-N	N	Off	N/A	8		25	4	Y	Y
CSCIJ35	5/17/12	ExperimentDay7-6Test-N	N	Off	N/A	9		25	4		Y
CSCIN11	5/17/12	ExperimentDay7-6Test-N	N	Off	N/A	10		25	0					Y
CSCIT2	5/17/12	ExperimentDay7-6Test-N	N	Off	N/A	11		25	4		Y
CSCJO17	5/17/12	ExperimentDay7-6Test-N	N	Off	N/A	12		25	4
CSCIR17	5/17/12	ExperimentDay7-6Test-N	N	Off	N/A	7		26	4	No head		Y
CSCOX22	5/17/12	ExperimentDay7-6Test-N	N	Off	N/A	8		26	4
CSCIJ35	5/17/12	ExperimentDay7-6Test-N	N	Off	N/A	9		26	4		Y
CSCIN11	5/17/12	ExperimentDay7-6Test-N	N	Off	N/A	10		26	0					Y
CSCIT2	5/17/12	ExperimentDay7-6Test-N	N	Off	N/A	11		26	4		Y
CSCJO17	5/17/12	ExperimentDay7-6Test-N	N	Off	N/A	12		26	4	Y	Y	Y
CSCIR17	5/17/12	ExperimentDay7-6Test-N	N	Off	N/A	7		27	4			Y
CSCOX22	5/17/12	ExperimentDay7-6Test-N	N	Off	N/A	8		27	2
CSCIJ35	5/17/12	ExperimentDay7-6Test-N	N	Off	N/A	9		27	4		Y
CSCIN11	5/17/12	ExperimentDay7-6Test-N	N	Off	N/A	10		27	0					Y
CSCIT2	5/17/12	ExperimentDay7-6Test-N	N	Off	N/A	11		27	4		Y
CSCJO17	5/17/12	ExperimentDay7-6Test-N	N	Off	N/A	12		27	4		Y	Y
CSCIR17	5/17/12	ExperimentDay7-6Test-N	N	Off	N/A	7		28	3	Y		Y
CSCOX22	5/17/12	ExperimentDay7-6Test-N	N	Off	N/A	8		28	2		Y
CSCIJ35	5/17/12	ExperimentDay7-6Test-N	N	Off	N/A	9		28	4
CSCIN11	5/17/12	ExperimentDay7-6Test-N	N	Off	N/A	10		28	3	No head	Y
CSCIT2	5/17/12	ExperimentDay7-6Test-N	N	Off	N/A	11		28	4	Y	Y
CSCJO17	5/17/12	ExperimentDay7-6Test-N	N	Off	N/A	12		28	4		Y
CSCIR17	5/17/12	ExperimentDay7-6Test-N	N	Off	N/A	7		29	4
CSCOX22	5/17/12	ExperimentDay7-6Test-N	N	Off	N/A	8		29	4		Y
CSCIJ35	5/17/12	ExperimentDay7-6Test-N	N	Off	N/A	9		29	4		Y
CSCIN11	5/17/12	ExperimentDay7-6Test-N	N	Off	N/A	10		29	4	No head	Y
CSCIT2	5/17/12	ExperimentDay7-6Test-N	N	Off	N/A	11		29	3	Y	Y
CSCJO17	5/17/12	ExperimentDay7-6Test-N	N	Off	N/A	12		29	2	No head	Y	Y			!
CSCIR17	5/17/12	ExperimentDay7-6Test-N	N	Off	N/A	7		30	3
CSCOX22	5/17/12	ExperimentDay7-6Test-N	N	Off	N/A	8		30	4		Y
CSCIJ35	5/17/12	ExperimentDay7-6Test-N	N	Off	N/A	9		30	4		Y
CSCIN11	5/17/12	ExperimentDay7-6Test-N	N	Off	N/A	10		30	4	No head	Y
CSCIT2	5/17/12	ExperimentDay7-6Test-N	N	Off	N/A	11		30	3		Y
CSCJO17	5/17/12	ExperimentDay7-6Test-N	N	Off	N/A	12		30	3		Y	Y
CSCIR17	5/17/12	ExperimentDay7-6Test-N	N	Off	N/A	7		31	3		Y	Y			!
CSCOX22	5/17/12	ExperimentDay7-6Test-N	N	Off	N/A	8		31	1	Y
CSCIJ35	5/17/12	ExperimentDay7-6Test-N	N	Off	N/A	9		31	4		Y
CSCIN11	5/17/12	ExperimentDay7-6Test-N	N	Off	N/A	10		31	4	No head	Y
CSCIT2	5/17/12	ExperimentDay7-6Test-N	N	Off	N/A	11		31	4		Y
CSCJO17	5/17/12	ExperimentDay7-6Test-N	N	Off	N/A	12		31	4	Y
CSCIR17	5/17/12	ExperimentDay7-6Test-N	N	Off	N/A	7		32	4
CSCOX22	5/17/12	ExperimentDay7-6Test-N	N	Off	N/A	8		32	3
CSCIJ35	5/17/12	ExperimentDay7-6Test-N	N	Off	N/A	9		32	3	Y
CSCIN11	5/17/12	ExperimentDay7-6Test-N	N	Off	N/A	10		32	4	No head	Y
CSCIT2	5/17/12	ExperimentDay7-6Test-N	N	Off	N/A	11		32	4		Y
CSCJO17	5/17/12	ExperimentDay7-6Test-N	N	Off	N/A	12		32	4		Y
CSCIR17	5/17/12	ExperimentDay7-6Test-N	N	Off	N/A	7		33	3
CSCOX22	5/17/12	ExperimentDay7-6Test-N	N	Off	N/A	8		33	4		Y	Y
CSCIJ35	5/17/12	ExperimentDay7-6Test-N	N	Off	N/A	9		33	3
CSCIN11	5/17/12	ExperimentDay7-6Test-N	N	Off	N/A	10		33	4		Y
CSCIT2	5/17/12	ExperimentDay7-6Test-N	N	Off	N/A	11		33	3		Y	Y
CSCJO17	5/17/12	ExperimentDay7-6Test-N	N	Off	N/A	12		33	4		Y
CSCIR17	5/17/12	ExperimentDay7-6Test-N	N	Off	N/A	7		34	3
CSCOX22	5/17/12	ExperimentDay7-6Test-N	N	Off	N/A	8		34	2	No head	Y
CSCIJ35	5/17/12	ExperimentDay7-6Test-N	N	Off	N/A	9		34	4
CSCIN11	5/17/12	ExperimentDay7-6Test-N	N	Off	N/A	10		34	4		Y	Y
CSCIT2	5/17/12	ExperimentDay7-6Test-N	N	Off	N/A	11		34	4		Y	Y
CSCJO17	5/17/12	ExperimentDay7-6Test-N	N	Off	N/A	12		34	4		Y
CSCIR17	5/17/12	ExperimentDay7-6Test-N	N	Off	N/A	7		35	3
CSCOX22	5/17/12	ExperimentDay7-6Test-N	N	Off	N/A	8		35	2		Y
CSCIJ35	5/17/12	ExperimentDay7-6Test-N	N	Off	N/A	9		35	4
CSCIN11	5/17/12	ExperimentDay7-6Test-N	N	Off	N/A	10		35	4		Y	Y
CSCIT2	5/17/12	ExperimentDay7-6Test-N	N	Off	N/A	11		35	3		Y
CSCJO17	5/17/12	ExperimentDay7-6Test-N	N	Off	N/A	12		35	3		Y	Y			!
CSCIR17	5/17/12	ExperimentDay7-7Test-W-RF	W	On	N/A	7		0	4				Y
CSCOX22	5/17/12	ExperimentDay7-7Test-W-RF	W	On	N/A	8		0	3
CSCIJ35	5/17/12	ExperimentDay7-7Test-W-RF	W	On	N/A	9		0	4		Y	Y
CSCIN11	5/17/12	ExperimentDay7-7Test-W-RF	W	On	N/A	10		0	4		Y
CSCIT2	5/17/12	ExperimentDay7-7Test-W-RF	W	On	N/A	11		0	4		Y
CSCJO17	5/17/12	ExperimentDay7-7Test-W-RF	W	On	N/A	12		0	3		Y
CSCIR17	5/17/12	ExperimentDay7-7Test-W-RF	W	On	N/A	7		1	4				Y
CSCOX22	5/17/12	ExperimentDay7-7Test-W-RF	W	On	N/A	8		1	4
CSCIJ35	5/17/12	ExperimentDay7-7Test-W-RF	W	On	N/A	9		1	4	Y
CSCIN11	5/17/12	ExperimentDay7-7Test-W-RF	W	On	N/A	10		1	4		Y
CSCIT2	5/17/12	ExperimentDay7-7Test-W-RF	W	On	N/A	11		1	4		Y
CSCJO17	5/17/12	ExperimentDay7-7Test-W-RF	W	On	N/A	12		1	4
CSCIR17	5/17/12	ExperimentDay7-7Test-W-RF	W	On	N/A	7		2	4
CSCOX22	5/17/12	ExperimentDay7-7Test-W-RF	W	On	N/A	8		2	3		Y
CSCIJ35	5/17/12	ExperimentDay7-7Test-W-RF	W	On	N/A	9		2	4		Y
CSCIN11	5/17/12	ExperimentDay7-7Test-W-RF	W	On	N/A	10		2	4		Y
CSCIT2	5/17/12	ExperimentDay7-7Test-W-RF	W	On	N/A	11		2	4		Y
CSCJO17	5/17/12	ExperimentDay7-7Test-W-RF	W	On	N/A	12		2	4
CSCIR17	5/17/12	ExperimentDay7-7Test-W-RF	W	On	N/A	7		3	4
CSCOX22	5/17/12	ExperimentDay7-7Test-W-RF	W	On	N/A	8		3	4
CSCIJ35	5/17/12	ExperimentDay7-7Test-W-RF	W	On	N/A	9		3	4		Y
CSCIN11	5/17/12	ExperimentDay7-7Test-W-RF	W	On	N/A	10		3	4		Y
CSCIT2	5/17/12	ExperimentDay7-7Test-W-RF	W	On	N/A	11		3	2		Y	Y
CSCJO17	5/17/12	ExperimentDay7-7Test-W-RF	W	On	N/A	12		3	4
CSCIR17	5/17/12	ExperimentDay7-7Test-W-RF	W	On	N/A	7		4	4
CSCOX22	5/17/12	ExperimentDay7-7Test-W-RF	W	On	N/A	8		4	3	Y
CSCIJ35	5/17/12	ExperimentDay7-7Test-W-RF	W	On	N/A	9		4	4		Y
CSCIN11	5/17/12	ExperimentDay7-7Test-W-RF	W	On	N/A	10		4	4		Y
CSCIT2	5/17/12	ExperimentDay7-7Test-W-RF	W	On	N/A	11		4	3
CSCJO17	5/17/12	ExperimentDay7-7Test-W-RF	W	On	N/A	12		4	4		Y
CSCIR17	5/17/12	ExperimentDay7-7Test-W-RF	W	On	N/A	7		5	4
CSCOX22	5/17/12	ExperimentDay7-7Test-W-RF	W	On	N/A	8		5	2		Y
CSCIJ35	5/17/12	ExperimentDay7-7Test-W-RF	W	On	N/A	9		5	4		Y
CSCIN11	5/17/12	ExperimentDay7-7Test-W-RF	W	On	N/A	10		5	4		Y
CSCIT2	5/17/12	ExperimentDay7-7Test-W-RF	W	On	N/A	11		5	4
CSCJO17	5/17/12	ExperimentDay7-7Test-W-RF	W	On	N/A	12		5	4
CSCIR17	5/17/12	ExperimentDay7-7Test-W-RF	W	On	N/A	7		6	4				Y
CSCOX22	5/17/12	ExperimentDay7-7Test-W-RF	W	On	N/A	8		6	4		Y	Y
CSCIJ35	5/17/12	ExperimentDay7-7Test-W-RF	W	On	N/A	9		6	4		Y
CSCIN11	5/17/12	ExperimentDay7-7Test-W-RF	W	On	N/A	10		6	4
CSCIT2	5/17/12	ExperimentDay7-7Test-W-RF	W	On	N/A	11		6	3		Y
CSCJO17	5/17/12	ExperimentDay7-7Test-W-RF	W	On	N/A	12		6	4		Y
CSCIR17	5/17/12	ExperimentDay7-7Test-W-RF	W	On	N/A	7		7	4				Y
CSCOX22	5/17/12	ExperimentDay7-7Test-W-RF	W	On	N/A	8		7	4
CSCIJ35	5/17/12	ExperimentDay7-7Test-W-RF	W	On	N/A	9		7	4		Y
CSCIN11	5/17/12	ExperimentDay7-7Test-W-RF	W	On	N/A	10		7	4		Y
CSCIT2	5/17/12	ExperimentDay7-7Test-W-RF	W	On	N/A	11		7	3		Y
CSCJO17	5/17/12	ExperimentDay7-7Test-W-RF	W	On	N/A	12		7	4
CSCIR17	5/17/12	ExperimentDay7-7Test-W-RF	W	On	N/A	7		8	4				Y
CSCOX22	5/17/12	ExperimentDay7-7Test-W-RF	W	On	N/A	8		8	3		Y				!
CSCIJ35	5/17/12	ExperimentDay7-7Test-W-RF	W	On	N/A	9		8	4		Y
CSCIN11	5/17/12	ExperimentDay7-7Test-W-RF	W	On	N/A	10		8	2		Y	Y			!
CSCIT2	5/17/12	ExperimentDay7-7Test-W-RF	W	On	N/A	11		8	3		Y
CSCJO17	5/17/12	ExperimentDay7-7Test-W-RF	W	On	N/A	12		8	4
CSCIR17	5/17/12	ExperimentDay7-7Test-W-RF	W	On	N/A	7		9	4				Y
CSCOX22	5/17/12	ExperimentDay7-7Test-W-RF	W	On	N/A	8		9	3		Y	Y
CSCIJ35	5/17/12	ExperimentDay7-7Test-W-RF	W	On	N/A	9		9	4		Y
CSCIN11	5/17/12	ExperimentDay7-7Test-W-RF	W	On	N/A	10		9	3	Y	Y
CSCIT2	5/17/12	ExperimentDay7-7Test-W-RF	W	On	N/A	11		9	4		Y
CSCJO17	5/17/12	ExperimentDay7-7Test-W-RF	W	On	N/A	12		9	4		Y
CSCIR17	5/17/12	ExperimentDay7-7Test-W-RF	W	On	N/A	7		10	4				Y
CSCOX22	5/17/12	ExperimentDay7-7Test-W-RF	W	On	N/A	8		10	3
CSCIJ35	5/17/12	ExperimentDay7-7Test-W-RF	W	On	N/A	9		10	4		Y
CSCIN11	5/17/12	ExperimentDay7-7Test-W-RF	W	On	N/A	10		10	4	Y
CSCIT2	5/17/12	ExperimentDay7-7Test-W-RF	W	On	N/A	11		10	4		Y
CSCJO17	5/17/12	ExperimentDay7-7Test-W-RF	W	On	N/A	12		10	4		Y
CSCIR17	5/17/12	ExperimentDay7-7Test-W-RF	W	On	N/A	7		11	4				Y
CSCOX22	5/17/12	ExperimentDay7-7Test-W-RF	W	On	N/A	8		11	4
CSCIJ35	5/17/12	ExperimentDay7-7Test-W-RF	W	On	N/A	9		11	4	Y	Y
CSCIN11	5/17/12	ExperimentDay7-7Test-W-RF	W	On	N/A	10		11	4
CSCIT2	5/17/12	ExperimentDay7-7Test-W-RF	W	On	N/A	11		11	4		Y
CSCJO17	5/17/12	ExperimentDay7-7Test-W-RF	W	On	N/A	12		11	4		Y
CSCIR17	5/17/12	ExperimentDay7-7Test-W-RF	W	On	N/A	7		12	4
CSCOX22	5/17/12	ExperimentDay7-7Test-W-RF	W	On	N/A	8		12	2	Y	Y
CSCIJ35	5/17/12	ExperimentDay7-7Test-W-RF	W	On	N/A	9		12	2		Y				!
CSCIN11	5/17/12	ExperimentDay7-7Test-W-RF	W	On	N/A	10		12	4
CSCIT2	5/17/12	ExperimentDay7-7Test-W-RF	W	On	N/A	11		12	4		Y
CSCJO17	5/17/12	ExperimentDay7-7Test-W-RF	W	On	N/A	12		12	3		Y
CSCIR17	5/17/12	ExperimentDay7-7Test-W-RF	W	On	N/A	7		13	4				Y
CSCOX22	5/17/12	ExperimentDay7-7Test-W-RF	W	On	N/A	8		13	3		Y	Y
CSCIJ35	5/17/12	ExperimentDay7-7Test-W-RF	W	On	N/A	9		13	4			Y
CSCIN11	5/17/12	ExperimentDay7-7Test-W-RF	W	On	N/A	10		13	4
CSCIT2	5/17/12	ExperimentDay7-7Test-W-RF	W	On	N/A	11		13	4		Y
CSCJO17	5/17/12	ExperimentDay7-7Test-W-RF	W	On	N/A	12		13	4	Y
CSCIR17	5/17/12	ExperimentDay7-7Test-W-RF	W	On	N/A	7		14	4				Y
CSCOX22	5/17/12	ExperimentDay7-7Test-W-RF	W	On	N/A	8		14	4		Y
CSCIJ35	5/17/12	ExperimentDay7-7Test-W-RF	W	On	N/A	9		14	4		Y
CSCIN11	5/17/12	ExperimentDay7-7Test-W-RF	W	On	N/A	10		14	4
CSCIT2	5/17/12	ExperimentDay7-7Test-W-RF	W	On	N/A	11		14	4		Y
CSCJO17	5/17/12	ExperimentDay7-7Test-W-RF	W	On	N/A	12		14	3		Y
CSCIR17	5/17/12	ExperimentDay7-7Test-W-RF	W	On	N/A	7		15	4				Y
CSCOX22	5/17/12	ExperimentDay7-7Test-W-RF	W	On	N/A	8		15	3	Y
CSCIJ35	5/17/12	ExperimentDay7-7Test-W-RF	W	On	N/A	9		15	4		Y	Y
CSCIN11	5/17/12	ExperimentDay7-7Test-W-RF	W	On	N/A	10		15	4	Y
CSCIT2	5/17/12	ExperimentDay7-7Test-W-RF	W	On	N/A	11		15	4		Y
CSCJO17	5/17/12	ExperimentDay7-7Test-W-RF	W	On	N/A	12		15	4		Y	Y			!
CSCIR17	5/17/12	ExperimentDay7-7Test-W-RF	W	On	N/A	7		16	4
CSCOX22	5/17/12	ExperimentDay7-7Test-W-RF	W	On	N/A	8		16	3	Y	Y
CSCIJ35	5/17/12	ExperimentDay7-7Test-W-RF	W	On	N/A	9		16	4		Y
CSCIN11	5/17/12	ExperimentDay7-7Test-W-RF	W	On	N/A	10		16	4
CSCIT2	5/17/12	ExperimentDay7-7Test-W-RF	W	On	N/A	11		16	4		Y
CSCJO17	5/17/12	ExperimentDay7-7Test-W-RF	W	On	N/A	12		16	4
CSCIR17	5/17/12	ExperimentDay7-7Test-W-RF	W	On	N/A	7		17	4				Y
CSCOX22	5/17/12	ExperimentDay7-7Test-W-RF	W	On	N/A	8		17	3		Y
CSCIJ35	5/17/12	ExperimentDay7-7Test-W-RF	W	On	N/A	9		17	4		Y
CSCIN11	5/17/12	ExperimentDay7-7Test-W-RF	W	On	N/A	10		17	4
CSCIT2	5/17/12	ExperimentDay7-7Test-W-RF	W	On	N/A	11		17	4
CSCJO17	5/17/12	ExperimentDay7-7Test-W-RF	W	On	N/A	12		17	4
CSCIR17	5/17/12	ExperimentDay7-7Test-W-RF	W	On	N/A	7		18	4
CSCOX22	5/17/12	ExperimentDay7-7Test-W-RF	W	On	N/A	8		18	3		Y
CSCIJ35	5/17/12	ExperimentDay7-7Test-W-RF	W	On	N/A	9		18	4
CSCIN11	5/17/12	ExperimentDay7-7Test-W-RF	W	On	N/A	10		18	4
CSCIT2	5/17/12	ExperimentDay7-7Test-W-RF	W	On	N/A	11		18	4		Y
CSCJO17	5/17/12	ExperimentDay7-7Test-W-RF	W	On	N/A	12		18	3		Y	Y
CSCIR17	5/17/12	ExperimentDay7-7Test-W-RF	W	On	N/A	7		19	4				Y
CSCOX22	5/17/12	ExperimentDay7-7Test-W-RF	W	On	N/A	8		19	4		Y
CSCIJ35	5/17/12	ExperimentDay7-7Test-W-RF	W	On	N/A	9		19	2
CSCIN11	5/17/12	ExperimentDay7-7Test-W-RF	W	On	N/A	10		19	4
CSCIT2	5/17/12	ExperimentDay7-7Test-W-RF	W	On	N/A	11		19	3
CSCJO17	5/17/12	ExperimentDay7-7Test-W-RF	W	On	N/A	12		19	4	Y		Y
CSCIR17	5/17/12	ExperimentDay7-7Test-W-RF	W	On	N/A	7		20	3		Y	Y
CSCOX22	5/17/12	ExperimentDay7-7Test-W-RF	W	On	N/A	8		20	3		Y	Y
CSCIJ35	5/17/12	ExperimentDay7-7Test-W-RF	W	On	N/A	9		20	4
CSCIN11	5/17/12	ExperimentDay7-7Test-W-RF	W	On	N/A	10		20	4
CSCIT2	5/17/12	ExperimentDay7-7Test-W-RF	W	On	N/A	11		20	3	Y	Y
CSCJO17	5/17/12	ExperimentDay7-7Test-W-RF	W	On	N/A	12		20	4		Y	Y
CSCIR17	5/17/12	ExperimentDay7-7Test-W-RF	W	On	N/A	7		21	3		Y	Y
CSCOX22	5/17/12	ExperimentDay7-7Test-W-RF	W	On	N/A	8		21	4		Y
CSCIJ35	5/17/12	ExperimentDay7-7Test-W-RF	W	On	N/A	9		21	4		Y
CSCIN11	5/17/12	ExperimentDay7-7Test-W-RF	W	On	N/A	10		21	4
CSCIT2	5/17/12	ExperimentDay7-7Test-W-RF	W	On	N/A	11		21	4		Y	Y
CSCJO17	5/17/12	ExperimentDay7-7Test-W-RF	W	On	N/A	12		21	4	Y	Y	Y
CSCIR17	5/17/12	ExperimentDay7-7Test-W-RF	W	On	N/A	7		22	3		Y	Y
CSCOX22	5/17/12	ExperimentDay7-7Test-W-RF	W	On	N/A	8		22	3		Y
CSCIJ35	5/17/12	ExperimentDay7-7Test-W-RF	W	On	N/A	9		22	4		Y
CSCIN11	5/17/12	ExperimentDay7-7Test-W-RF	W	On	N/A	10		22	4
CSCIT2	5/17/12	ExperimentDay7-7Test-W-RF	W	On	N/A	11		22	4			Y
CSCJO17	5/17/12	ExperimentDay7-7Test-W-RF	W	On	N/A	12		22	4
CSCIR17	5/17/12	ExperimentDay7-7Test-W-RF	W	On	N/A	7		23	3			Y
CSCOX22	5/17/12	ExperimentDay7-7Test-W-RF	W	On	N/A	8		23	3		Y
CSCIJ35	5/17/12	ExperimentDay7-7Test-W-RF	W	On	N/A	9		23	4
CSCIN11	5/17/12	ExperimentDay7-7Test-W-RF	W	On	N/A	10		23	4
CSCIT2	5/17/12	ExperimentDay7-7Test-W-RF	W	On	N/A	11		23	4		Y
CSCJO17	5/17/12	ExperimentDay7-7Test-W-RF	W	On	N/A	12		23	4
CSCIR17	5/17/12	ExperimentDay7-7Test-W-RF	W	On	N/A	7		24	3			Y
CSCOX22	5/17/12	ExperimentDay7-7Test-W-RF	W	On	N/A	8		24	3		Y
CSCIJ35	5/17/12	ExperimentDay7-7Test-W-RF	W	On	N/A	9		24	4
CSCIN11	5/17/12	ExperimentDay7-7Test-W-RF	W	On	N/A	10		24	3
CSCIT2	5/17/12	ExperimentDay7-7Test-W-RF	W	On	N/A	11		24	4			Y
CSCJO17	5/17/12	ExperimentDay7-7Test-W-RF	W	On	N/A	12		24	4		Y
CSCIR17	5/17/12	ExperimentDay7-7Test-W-RF	W	On	N/A	7		25	3			Y
CSCOX22	5/17/12	ExperimentDay7-7Test-W-RF	W	On	N/A	8		25	4		Y
CSCIJ35	5/17/12	ExperimentDay7-7Test-W-RF	W	On	N/A	9		25	4
CSCIN11	5/17/12	ExperimentDay7-7Test-W-RF	W	On	N/A	10		25	4	No head
CSCIT2	5/17/12	ExperimentDay7-7Test-W-RF	W	On	N/A	11		25	4		Y
CSCJO17	5/17/12	ExperimentDay7-7Test-W-RF	W	On	N/A	12		25	4
CSCIR17	5/17/12	ExperimentDay7-7Test-W-RF	W	On	N/A	7		26	3		Y	Y	Y
CSCOX22	5/17/12	ExperimentDay7-7Test-W-RF	W	On	N/A	8		26	1		Y
CSCIJ35	5/17/12	ExperimentDay7-7Test-W-RF	W	On	N/A	9		26	4
CSCIN11	5/17/12	ExperimentDay7-7Test-W-RF	W	On	N/A	10		26	3
CSCIT2	5/17/12	ExperimentDay7-7Test-W-RF	W	On	N/A	11		26	4		Y
CSCJO17	5/17/12	ExperimentDay7-7Test-W-RF	W	On	N/A	12		26	4	Y	Y
CSCIR17	5/17/12	ExperimentDay7-7Test-W-RF	W	On	N/A	7		27	3		Y	Y	Y
CSCOX22	5/17/12	ExperimentDay7-7Test-W-RF	W	On	N/A	8		27	4
CSCIJ35	5/17/12	ExperimentDay7-7Test-W-RF	W	On	N/A	9		27	4
CSCIN11	5/17/12	ExperimentDay7-7Test-W-RF	W	On	N/A	10		27	4
CSCIT2	5/17/12	ExperimentDay7-7Test-W-RF	W	On	N/A	11		27	3		Y	Y
CSCJO17	5/17/12	ExperimentDay7-7Test-W-RF	W	On	N/A	12		27	4		Y
CSCIR17	5/17/12	ExperimentDay7-7Test-W-RF	W	On	N/A	7		28	3		Y
CSCOX22	5/17/12	ExperimentDay7-7Test-W-RF	W	On	N/A	8		28	4		Y
CSCIJ35	5/17/12	ExperimentDay7-7Test-W-RF	W	On	N/A	9		28	4
CSCIN11	5/17/12	ExperimentDay7-7Test-W-RF	W	On	N/A	10		28	3
CSCIT2	5/17/12	ExperimentDay7-7Test-W-RF	W	On	N/A	11		28	4		Y
CSCJO17	5/17/12	ExperimentDay7-7Test-W-RF	W	On	N/A	12		28	4
CSCIR17	5/17/12	ExperimentDay7-7Test-W-RF	W	On	N/A	7		29	3		Y	Y
CSCOX22	5/17/12	ExperimentDay7-7Test-W-RF	W	On	N/A	8		29	4
CSCIJ35	5/17/12	ExperimentDay7-7Test-W-RF	W	On	N/A	9		29	4
CSCIN11	5/17/12	ExperimentDay7-7Test-W-RF	W	On	N/A	10		29	3
CSCIT2	5/17/12	ExperimentDay7-7Test-W-RF	W	On	N/A	11		29	3	Y	Y
CSCJO17	5/17/12	ExperimentDay7-7Test-W-RF	W	On	N/A	12		29	4
CSCIR17	5/17/12	ExperimentDay7-7Test-W-RF	W	On	N/A	7		30	4	Y	Y	Y
CSCOX22	5/17/12	ExperimentDay7-7Test-W-RF	W	On	N/A	8		30	4		Y
CSCIJ35	5/17/12	ExperimentDay7-7Test-W-RF	W	On	N/A	9		30	4
CSCIN11	5/17/12	ExperimentDay7-7Test-W-RF	W	On	N/A	10		30	3
CSCIT2	5/17/12	ExperimentDay7-7Test-W-RF	W	On	N/A	11		30	4	Y	Y
CSCJO17	5/17/12	ExperimentDay7-7Test-W-RF	W	On	N/A	12		30	4
CSCIR17	5/17/12	ExperimentDay7-7Test-W-RF	W	On	N/A	7		31	3		Y	Y
CSCOX22	5/17/12	ExperimentDay7-7Test-W-RF	W	On	N/A	8		31	3		Y	Y
CSCIJ35	5/17/12	ExperimentDay7-7Test-W-RF	W	On	N/A	9		31	4
CSCIN11	5/17/12	ExperimentDay7-7Test-W-RF	W	On	N/A	10		31	4
CSCIT2	5/17/12	ExperimentDay7-7Test-W-RF	W	On	N/A	11		31	3		Y
CSCJO17	5/17/12	ExperimentDay7-7Test-W-RF	W	On	N/A	12		31	4
CSCIR17	5/17/12	ExperimentDay7-7Test-W-RF	W	On	N/A	7		32	3		Y	Y
CSCOX22	5/17/12	ExperimentDay7-7Test-W-RF	W	On	N/A	8		32	4
CSCIJ35	5/17/12	ExperimentDay7-7Test-W-RF	W	On	N/A	9		32	4		Y
CSCIN11	5/17/12	ExperimentDay7-7Test-W-RF	W	On	N/A	10		32	3
CSCIT2	5/17/12	ExperimentDay7-7Test-W-RF	W	On	N/A	11		32	4
CSCJO17	5/17/12	ExperimentDay7-7Test-W-RF	W	On	N/A	12		32	4			Y
CSCIR17	5/17/12	ExperimentDay7-7Test-W-RF	W	On	N/A	7		33	4		Y
CSCOX22	5/17/12	ExperimentDay7-7Test-W-RF	W	On	N/A	8		33	4
CSCIJ35	5/17/12	ExperimentDay7-7Test-W-RF	W	On	N/A	9		33	4		Y
CSCIN11	5/17/12	ExperimentDay7-7Test-W-RF	W	On	N/A	10		33	3
CSCIT2	5/17/12	ExperimentDay7-7Test-W-RF	W	On	N/A	11		33	3		Y	Y
CSCJO17	5/17/12	ExperimentDay7-7Test-W-RF	W	On	N/A	12		33	4		Y
CSCIR17	5/17/12	ExperimentDay7-7Test-W-RF	W	On	N/A	7		34	4		Y
CSCOX22	5/17/12	ExperimentDay7-7Test-W-RF	W	On	N/A	8		34	4
CSCIJ35	5/17/12	ExperimentDay7-7Test-W-RF	W	On	N/A	9		34	4		Y
CSCIN11	5/17/12	ExperimentDay7-7Test-W-RF	W	On	N/A	10		34	3
CSCIT2	5/17/12	ExperimentDay7-7Test-W-RF	W	On	N/A	11		34	3		Y
CSCJO17	5/17/12	ExperimentDay7-7Test-W-RF	W	On	N/A	12		34	4		Y
CSCIR17	5/17/12	ExperimentDay7-7Test-W-RF	W	On	N/A	7		35	4		Y
CSCOX22	5/17/12	ExperimentDay7-7Test-W-RF	W	On	N/A	8		35	3			Y
CSCIJ35	5/17/12	ExperimentDay7-7Test-W-RF	W	On	N/A	9		35	4
CSCIN11	5/17/12	ExperimentDay7-7Test-W-RF	W	On	N/A	10		35	3
CSCIT2	5/17/12	ExperimentDay7-7Test-W-RF	W	On	N/A	11		35	4		Y
CSCJO17	5/17/12	ExperimentDay7-7Test-W-RF	W	On	N/A	12		35	4	Y	Y	Y
CSCIU34	2012-05-16	ExperimentDay6-2Test-Null	N/A	Off	Yes	1		0	3		Y	Y
CSCIL18	2012-05-16	ExperimentDay6-2Test-Null	N/A	Off	Yes	2		0	4		Y	Y
CSCKN17	2012-05-16	ExperimentDay6-2Test-Null	N/A	Off	Yes	3		0	4	Y	Y
CSBHR23	2012-05-16	ExperimentDay6-2Test-Null	N/A	Off	Yes	4		0	3			Y
CSBHQ29	2012-05-16	ExperimentDay6-2Test-Null	N/A	Off	Yes	5		0	4	Y	Y
CSCOS30	2012-05-16	ExperimentDay6-2Test-Null	N/A	Off	Yes	6		0	4
CSCIU34	2012-05-16	ExperimentDay6-2Test-Null	N/A	Off	Yes	1		1	3	Y	Y	Y
CSCIL18	2012-05-16	ExperimentDay6-2Test-Null	N/A	Off	Yes	2		1	4		Y	Y
CSCKN17	2012-05-16	ExperimentDay6-2Test-Null	N/A	Off	Yes	3		1	3		Y
CSBHR23	2012-05-16	ExperimentDay6-2Test-Null	N/A	Off	Yes	4		1	4			Y
CSBHQ29	2012-05-16	ExperimentDay6-2Test-Null	N/A	Off	Yes	5		1	3		Y
CSCOS30	2012-05-16	ExperimentDay6-2Test-Null	N/A	Off	Yes	6		1	4
CSCIU34	2012-05-16	ExperimentDay6-2Test-Null	N/A	Off	Yes	1		2	3		Y
CSCIL18	2012-05-16	ExperimentDay6-2Test-Null	N/A	Off	Yes	2		2	4		Y
CSCKN17	2012-05-16	ExperimentDay6-2Test-Null	N/A	Off	Yes	3		2	2
CSBHR23	2012-05-16	ExperimentDay6-2Test-Null	N/A	Off	Yes	4		2	3	Y
CSBHQ29	2012-05-16	ExperimentDay6-2Test-Null	N/A	Off	Yes	5		2	3		Y
CSCOS30	2012-05-16	ExperimentDay6-2Test-Null	N/A	Off	Yes	6		2	2
CSCIU34	2012-05-16	ExperimentDay6-2Test-Null	N/A	Off	Yes	1		3	2	Y	Y
CSCIL18	2012-05-16	ExperimentDay6-2Test-Null	N/A	Off	Yes	2		3	4	No head
CSCKN17	2012-05-16	ExperimentDay6-2Test-Null	N/A	Off	Yes	3		3	3		Y
CSBHR23	2012-05-16	ExperimentDay6-2Test-Null	N/A	Off	Yes	4		3	3
CSBHQ29	2012-05-16	ExperimentDay6-2Test-Null	N/A	Off	Yes	5		3	3		Y
CSCOS30	2012-05-16	ExperimentDay6-2Test-Null	N/A	Off	Yes	6		3	4
CSCIU34	2012-05-16	ExperimentDay6-2Test-Null	N/A	Off	Yes	1		4	4		Y
CSCIL18	2012-05-16	ExperimentDay6-2Test-Null	N/A	Off	Yes	2		4	4		Y
CSCKN17	2012-05-16	ExperimentDay6-2Test-Null	N/A	Off	Yes	3		4						Y
CSBHR23	2012-05-16	ExperimentDay6-2Test-Null	N/A	Off	Yes	4		4	3			Y
CSBHQ29	2012-05-16	ExperimentDay6-2Test-Null	N/A	Off	Yes	5		4	4		Y
CSCOS30	2012-05-16	ExperimentDay6-2Test-Null	N/A	Off	Yes	6		4	4
CSCIU34	2012-05-16	ExperimentDay6-2Test-Null	N/A	Off	Yes	1		5	4	Y	Y
CSCIL18	2012-05-16	ExperimentDay6-2Test-Null	N/A	Off	Yes	2		5	4		Y
CSCKN17	2012-05-16	ExperimentDay6-2Test-Null	N/A	Off	Yes	3		5	4	No head
CSBHR23	2012-05-16	ExperimentDay6-2Test-Null	N/A	Off	Yes	4		5	3	No head
CSBHQ29	2012-05-16	ExperimentDay6-2Test-Null	N/A	Off	Yes	5		5	4		Y
CSCOS30	2012-05-16	ExperimentDay6-2Test-Null	N/A	Off	Yes	6		5	4
CSCIU34	2012-05-16	ExperimentDay6-2Test-Null	N/A	Off	Yes	1		6	3	Y	Y
CSCIL18	2012-05-16	ExperimentDay6-2Test-Null	N/A	Off	Yes	2		6	4		Y	Y
CSCKN17	2012-05-16	ExperimentDay6-2Test-Null	N/A	Off	Yes	3		6	4				Y
CSBHR23	2012-05-16	ExperimentDay6-2Test-Null	N/A	Off	Yes	4		6	3
CSBHQ29	2012-05-16	ExperimentDay6-2Test-Null	N/A	Off	Yes	5		6	4		Y
CSCOS30	2012-05-16	ExperimentDay6-2Test-Null	N/A	Off	Yes	6		6	4
CSCIU34	2012-05-16	ExperimentDay6-2Test-Null	N/A	Off	Yes	1		7	2		Y
CSCIL18	2012-05-16	ExperimentDay6-2Test-Null	N/A	Off	Yes	2		7	3	Y	Y
CSCKN17	2012-05-16	ExperimentDay6-2Test-Null	N/A	Off	Yes	3		7						Y
CSBHR23	2012-05-16	ExperimentDay6-2Test-Null	N/A	Off	Yes	4		7	3			Y
CSBHQ29	2012-05-16	ExperimentDay6-2Test-Null	N/A	Off	Yes	5		7	4		Y
CSCOS30	2012-05-16	ExperimentDay6-2Test-Null	N/A	Off	Yes	6		7	4	No head
CSCIU34	2012-05-16	ExperimentDay6-2Test-Null	N/A	Off	Yes	1		8	3		Y
CSCIL18	2012-05-16	ExperimentDay6-2Test-Null	N/A	Off	Yes	2		8	3		Y
CSCKN17	2012-05-16	ExperimentDay6-2Test-Null	N/A	Off	Yes	3		8						Y
CSBHR23	2012-05-16	ExperimentDay6-2Test-Null	N/A	Off	Yes	4		8	3			Y
CSBHQ29	2012-05-16	ExperimentDay6-2Test-Null	N/A	Off	Yes	5		8	3		Y
CSCOS30	2012-05-16	ExperimentDay6-2Test-Null	N/A	Off	Yes	6		8	4	No head
CSCIU34	2012-05-16	ExperimentDay6-2Test-Null	N/A	Off	Yes	1		9	3		Y
CSCIL18	2012-05-16	ExperimentDay6-2Test-Null	N/A	Off	Yes	2		9	3		y
CSCKN17	2012-05-16	ExperimentDay6-2Test-Null	N/A	Off	Yes	3		9	4
CSBHR23	2012-05-16	ExperimentDay6-2Test-Null	N/A	Off	Yes	4		9	3			Y
CSBHQ29	2012-05-16	ExperimentDay6-2Test-Null	N/A	Off	Yes	5		9	4		Y
CSCOS30	2012-05-16	ExperimentDay6-2Test-Null	N/A	Off	Yes	6		9	3	Y	Y	Y
CSCIU34	2012-05-16	ExperimentDay6-2Test-Null	N/A	Off	Yes	1		10	2		Y	Y
CSCIL18	2012-05-16	ExperimentDay6-2Test-Null	N/A	Off	Yes	2		10	3
CSCKN17	2012-05-16	ExperimentDay6-2Test-Null	N/A	Off	Yes	3		10	3
CSBHR23	2012-05-16	ExperimentDay6-2Test-Null	N/A	Off	Yes	4		10	3
CSBHQ29	2012-05-16	ExperimentDay6-2Test-Null	N/A	Off	Yes	5		10	2
CSCOS30	2012-05-16	ExperimentDay6-2Test-Null	N/A	Off	Yes	6		10	3	Y	Y	Y
CSCIU34	2012-05-16	ExperimentDay6-2Test-Null	N/A	Off	Yes	1		11	3	Y
CSCIL18	2012-05-16	ExperimentDay6-2Test-Null	N/A	Off	Yes	2		11	3		Y
CSCKN17	2012-05-16	ExperimentDay6-2Test-Null	N/A	Off	Yes	3		11	4		Y
CSBHR23	2012-05-16	ExperimentDay6-2Test-Null	N/A	Off	Yes	4		11	3
CSBHQ29	2012-05-16	ExperimentDay6-2Test-Null	N/A	Off	Yes	5		11	3	Y	Y
CSCOS30	2012-05-16	ExperimentDay6-2Test-Null	N/A	Off	Yes	6		11	3	Y	Y	Y
CSCIU34	2012-05-16	ExperimentDay6-2Test-Null	N/A	Off	Yes	1		12	4
CSCIL18	2012-05-16	ExperimentDay6-2Test-Null	N/A	Off	Yes	2		12	4		Y
CSCKN17	2012-05-16	ExperimentDay6-2Test-Null	N/A	Off	Yes	3		12	3	Y	Y
CSBHR23	2012-05-16	ExperimentDay6-2Test-Null	N/A	Off	Yes	4		12	3	Y
CSBHQ29	2012-05-16	ExperimentDay6-2Test-Null	N/A	Off	Yes	5		12	3		Y
CSCOS30	2012-05-16	ExperimentDay6-2Test-Null	N/A	Off	Yes	6		12	3		Y	Y
CSCIU34	2012-05-16	ExperimentDay6-2Test-Null	N/A	Off	Yes	1		13	3		Y
CSCIL18	2012-05-16	ExperimentDay6-2Test-Null	N/A	Off	Yes	2		13	2		Y
CSCKN17	2012-05-16	ExperimentDay6-2Test-Null	N/A	Off	Yes	3		13	2		Y
CSBHR23	2012-05-16	ExperimentDay6-2Test-Null	N/A	Off	Yes	4		13	3			Y
CSBHQ29	2012-05-16	ExperimentDay6-2Test-Null	N/A	Off	Yes	5		13	3		Y
CSCOS30	2012-05-16	ExperimentDay6-2Test-Null	N/A	Off	Yes	6		13	3		Y	Y
CSCIU34	2012-05-16	ExperimentDay6-2Test-Null	N/A	Off	Yes	1		14	3		Y
CSCIL18	2012-05-16	ExperimentDay6-2Test-Null	N/A	Off	Yes	2		14	4
CSCKN17	2012-05-16	ExperimentDay6-2Test-Null	N/A	Off	Yes	3		14	4		Y
CSBHR23	2012-05-16	ExperimentDay6-2Test-Null	N/A	Off	Yes	4		14	3			Y
CSBHQ29	2012-05-16	ExperimentDay6-2Test-Null	N/A	Off	Yes	5		14	3		Y
CSCOS30	2012-05-16	ExperimentDay6-2Test-Null	N/A	Off	Yes	6		14	3
CSCIU34	2012-05-16	ExperimentDay6-2Test-Null	N/A	Off	Yes	1		15	4			Y
CSCIL18	2012-05-16	ExperimentDay6-2Test-Null	N/A	Off	Yes	2		15	4		Y
CSCKN17	2012-05-16	ExperimentDay6-2Test-Null	N/A	Off	Yes	3		15	3
CSBHR23	2012-05-16	ExperimentDay6-2Test-Null	N/A	Off	Yes	4		15	3
CSBHQ29	2012-05-16	ExperimentDay6-2Test-Null	N/A	Off	Yes	5		15	3		Y
CSCOS30	2012-05-16	ExperimentDay6-2Test-Null	N/A	Off	Yes	6		15	3		Y
CSCIU34	2012-05-16	ExperimentDay6-2Test-Null	N/A	Off	Yes	1		16	3
CSCIL18	2012-05-16	ExperimentDay6-2Test-Null	N/A	Off	Yes	2		16	4		Y	Y
CSCKN17	2012-05-16	ExperimentDay6-2Test-Null	N/A	Off	Yes	3		16	3
CSBHR23	2012-05-16	ExperimentDay6-2Test-Null	N/A	Off	Yes	4		16	3
CSBHQ29	2012-05-16	ExperimentDay6-2Test-Null	N/A	Off	Yes	5		16	3	No head
CSCOS30	2012-05-16	ExperimentDay6-2Test-Null	N/A	Off	Yes	6		16	3		Y
CSCIU34	2012-05-16	ExperimentDay6-2Test-Null	N/A	Off	Yes	1		17	3
CSCIL18	2012-05-16	ExperimentDay6-2Test-Null	N/A	Off	Yes	2		17	4		Y
CSCKN17	2012-05-16	ExperimentDay6-2Test-Null	N/A	Off	Yes	3		17	3		Y
CSBHR23	2012-05-16	ExperimentDay6-2Test-Null	N/A	Off	Yes	4		17	3
CSBHQ29	2012-05-16	ExperimentDay6-2Test-Null	N/A	Off	Yes	5		17	3		Y
CSCOS30	2012-05-16	ExperimentDay6-2Test-Null	N/A	Off	Yes	6		17	3		Y
CSCIU34	2012-05-16	ExperimentDay6-2Test-Null	N/A	Off	Yes	1		18	3	Y
CSCIL18	2012-05-16	ExperimentDay6-2Test-Null	N/A	Off	Yes	2		18	3		Y
CSCKN17	2012-05-16	ExperimentDay6-2Test-Null	N/A	Off	Yes	3		18	3
CSBHR23	2012-05-16	ExperimentDay6-2Test-Null	N/A	Off	Yes	4		18	3
CSBHQ29	2012-05-16	ExperimentDay6-2Test-Null	N/A	Off	Yes	5		18	4		Y
CSCOS30	2012-05-16	ExperimentDay6-2Test-Null	N/A	Off	Yes	6		18	3		Y
CSCIU34	2012-05-16	ExperimentDay6-2Test-Null	N/A	Off	Yes	1		19	3		Y
CSCIL18	2012-05-16	ExperimentDay6-2Test-Null	N/A	Off	Yes	2		19	3
CSCKN17	2012-05-16	ExperimentDay6-2Test-Null	N/A	Off	Yes	3		19	2	Y	Y
CSBHR23	2012-05-16	ExperimentDay6-2Test-Null	N/A	Off	Yes	4		19	3
CSBHQ29	2012-05-16	ExperimentDay6-2Test-Null	N/A	Off	Yes	5		19	3
CSCOS30	2012-05-16	ExperimentDay6-2Test-Null	N/A	Off	Yes	6		19	4		Y
CSCIU34	2012-05-16	ExperimentDay6-2Test-Null	N/A	Off	Yes	1		20	2		Y
CSCIL18	2012-05-16	ExperimentDay6-2Test-Null	N/A	Off	Yes	2		20	3	Y
CSCKN17	2012-05-16	ExperimentDay6-2Test-Null	N/A	Off	Yes	3		20	3	No head
CSBHR23	2012-05-16	ExperimentDay6-2Test-Null	N/A	Off	Yes	4		20	4
CSBHQ29	2012-05-16	ExperimentDay6-2Test-Null	N/A	Off	Yes	5		20	3		Y
CSCOS30	2012-05-16	ExperimentDay6-2Test-Null	N/A	Off	Yes	6		20	3	Y
CSCIU34	2012-05-16	ExperimentDay6-2Test-Null	N/A	Off	Yes	1		21	3		Y
CSCIL18	2012-05-16	ExperimentDay6-2Test-Null	N/A	Off	Yes	2		21	3
CSCKN17	2012-05-16	ExperimentDay6-2Test-Null	N/A	Off	Yes	3		21	4
CSBHR23	2012-05-16	ExperimentDay6-2Test-Null	N/A	Off	Yes	4		21	4
CSBHQ29	2012-05-16	ExperimentDay6-2Test-Null	N/A	Off	Yes	5		21	4
CSCOS30	2012-05-16	ExperimentDay6-2Test-Null	N/A	Off	Yes	6		21	2	Y
CSCIU34	2012-05-16	ExperimentDay6-2Test-Null	N/A	Off	Yes	1		22	3
CSCIL18	2012-05-16	ExperimentDay6-2Test-Null	N/A	Off	Yes	2		22	3		Y
CSCKN17	2012-05-16	ExperimentDay6-2Test-Null	N/A	Off	Yes	3		22	3		Y
CSBHR23	2012-05-16	ExperimentDay6-2Test-Null	N/A	Off	Yes	4		22	4
CSBHQ29	2012-05-16	ExperimentDay6-2Test-Null	N/A	Off	Yes	5		22	4
CSCOS30	2012-05-16	ExperimentDay6-2Test-Null	N/A	Off	Yes	6		22	4
CSCIU34	2012-05-16	ExperimentDay6-2Test-Null	N/A	Off	Yes	1		23	4	Y
CSCIL18	2012-05-16	ExperimentDay6-2Test-Null	N/A	Off	Yes	2		23	3
CSCKN17	2012-05-16	ExperimentDay6-2Test-Null	N/A	Off	Yes	3		23	3
CSBHR23	2012-05-16	ExperimentDay6-2Test-Null	N/A	Off	Yes	4		23	4
CSBHQ29	2012-05-16	ExperimentDay6-2Test-Null	N/A	Off	Yes	5		23	3		Y
CSCOS30	2012-05-16	ExperimentDay6-2Test-Null	N/A	Off	Yes	6		23						Y
CSCIU34	2012-05-16	ExperimentDay6-2Test-Null	N/A	Off	Yes	1		24	3		Y
CSCIL18	2012-05-16	ExperimentDay6-2Test-Null	N/A	Off	Yes	2		24	3
CSCKN17	2012-05-16	ExperimentDay6-2Test-Null	N/A	Off	Yes	3		24	3	Y	Y
CSBHR23	2012-05-16	ExperimentDay6-2Test-Null	N/A	Off	Yes	4		24	4
CSBHQ29	2012-05-16	ExperimentDay6-2Test-Null	N/A	Off	Yes	5		24	4
CSCOS30	2012-05-16	ExperimentDay6-2Test-Null	N/A	Off	Yes	6		24	4		Y
CSCIU34	2012-05-16	ExperimentDay6-2Test-Null	N/A	Off	Yes	1		25	4
CSCIL18	2012-05-16	ExperimentDay6-2Test-Null	N/A	Off	Yes	2		25	4		Y	Y
CSCKN17	2012-05-16	ExperimentDay6-2Test-Null	N/A	Off	Yes	3		25	2
CSBHR23	2012-05-16	ExperimentDay6-2Test-Null	N/A	Off	Yes	4		25	4
CSBHQ29	2012-05-16	ExperimentDay6-2Test-Null	N/A	Off	Yes	5		25	4		Y
CSCOS30	2012-05-16	ExperimentDay6-2Test-Null	N/A	Off	Yes	6		25	4
CSCIU34	2012-05-16	ExperimentDay6-2Test-Null	N/A	Off	Yes	1		26	2
CSCIL18	2012-05-16	ExperimentDay6-2Test-Null	N/A	Off	Yes	2		26	3	Y
CSCKN17	2012-05-16	ExperimentDay6-2Test-Null	N/A	Off	Yes	3		26	3	Y
CSBHR23	2012-05-16	ExperimentDay6-2Test-Null	N/A	Off	Yes	4		26	4
CSBHQ29	2012-05-16	ExperimentDay6-2Test-Null	N/A	Off	Yes	5		26	4	Y
CSCOS30	2012-05-16	ExperimentDay6-2Test-Null	N/A	Off	Yes	6		26	3		Y
CSCIU34	2012-05-16	ExperimentDay6-2Test-Null	N/A	Off	Yes	1		27	3
CSCIL18	2012-05-16	ExperimentDay6-2Test-Null	N/A	Off	Yes	2		27	4	Y	Y
CSCKN17	2012-05-16	ExperimentDay6-2Test-Null	N/A	Off	Yes	3		27	4
CSBHR23	2012-05-16	ExperimentDay6-2Test-Null	N/A	Off	Yes	4		27	3		Y
CSBHQ29	2012-05-16	ExperimentDay6-2Test-Null	N/A	Off	Yes	5		27	3
CSCOS30	2012-05-16	ExperimentDay6-2Test-Null	N/A	Off	Yes	6		27	4
CSCIU34	2012-05-16	ExperimentDay6-2Test-Null	N/A	Off	Yes	1		28	4
CSCIL18	2012-05-16	ExperimentDay6-2Test-Null	N/A	Off	Yes	2		28	4		Y	Y
CSCKN17	2012-05-16	ExperimentDay6-2Test-Null	N/A	Off	Yes	3		28	4
CSBHR23	2012-05-16	ExperimentDay6-2Test-Null	N/A	Off	Yes	4		28	3		Y
CSBHQ29	2012-05-16	ExperimentDay6-2Test-Null	N/A	Off	Yes	5		28	3		Y
CSCOS30	2012-05-16	ExperimentDay6-2Test-Null	N/A	Off	Yes	6		28	4
CSCIU34	2012-05-16	ExperimentDay6-2Test-Null	N/A	Off	Yes	1		29	4	Y		Y
CSCIL18	2012-05-16	ExperimentDay6-2Test-Null	N/A	Off	Yes	2		29	4		Y
CSCKN17	2012-05-16	ExperimentDay6-2Test-Null	N/A	Off	Yes	3		29	4	No head
CSBHR23	2012-05-16	ExperimentDay6-2Test-Null	N/A	Off	Yes	4		29	3		Y
CSBHQ29	2012-05-16	ExperimentDay6-2Test-Null	N/A	Off	Yes	5		29	2
CSCOS30	2012-05-16	ExperimentDay6-2Test-Null	N/A	Off	Yes	6		29	4
CSCIU34	2012-05-16	ExperimentDay6-2Test-Null	N/A	Off	Yes	1		30	3		Y
CSCIL18	2012-05-16	ExperimentDay6-2Test-Null	N/A	Off	Yes	2		30	4		Y
CSCKN17	2012-05-16	ExperimentDay6-2Test-Null	N/A	Off	Yes	3		30	3	No head
CSBHR23	2012-05-16	ExperimentDay6-2Test-Null	N/A	Off	Yes	4		30	2
CSBHQ29	2012-05-16	ExperimentDay6-2Test-Null	N/A	Off	Yes	5		30	3		Y
CSCOS30	2012-05-16	ExperimentDay6-2Test-Null	N/A	Off	Yes	6		30	3
CSCIU34	2012-05-16	ExperimentDay6-2Test-Null	N/A	Off	Yes	1		31	3	Y	Y
CSCIL18	2012-05-16	ExperimentDay6-2Test-Null	N/A	Off	Yes	2		31	4	Y	Y
CSCKN17	2012-05-16	ExperimentDay6-2Test-Null	N/A	Off	Yes	3		31	3
CSBHR23	2012-05-16	ExperimentDay6-2Test-Null	N/A	Off	Yes	4		31	2		Y
CSBHQ29	2012-05-16	ExperimentDay6-2Test-Null	N/A	Off	Yes	5		31	3			Y
CSCOS30	2012-05-16	ExperimentDay6-2Test-Null	N/A	Off	Yes	6		31	3			Y
CSCIU34	2012-05-16	ExperimentDay6-2Test-Null	N/A	Off	Yes	1		32	4
CSCIL18	2012-05-16	ExperimentDay6-2Test-Null	N/A	Off	Yes	2		32	4	Y	Y
CSCKN17	2012-05-16	ExperimentDay6-2Test-Null	N/A	Off	Yes	3		32	2
CSBHR23	2012-05-16	ExperimentDay6-2Test-Null	N/A	Off	Yes	4		32	2		Y
CSBHQ29	2012-05-16	ExperimentDay6-2Test-Null	N/A	Off	Yes	5		32	2
CSCOS30	2012-05-16	ExperimentDay6-2Test-Null	N/A	Off	Yes	6		32	3		Y
CSCIU34	2012-05-16	ExperimentDay6-2Test-Null	N/A	Off	Yes	1		33	4		Y
CSCIL18	2012-05-16	ExperimentDay6-2Test-Null	N/A	Off	Yes	2		33	4		Y
CSCKN17	2012-05-16	ExperimentDay6-2Test-Null	N/A	Off	Yes	3		33						Y
CSBHR23	2012-05-16	ExperimentDay6-2Test-Null	N/A	Off	Yes	4		33	2		Y
CSBHQ29	2012-05-16	ExperimentDay6-2Test-Null	N/A	Off	Yes	5		33	2		Y
CSCOS30	2012-05-16	ExperimentDay6-2Test-Null	N/A	Off	Yes	6		33	3
CSCIU34	2012-05-16	ExperimentDay6-2Test-Null	N/A	Off	Yes	1		34	4		Y
CSCIL18	2012-05-16	ExperimentDay6-2Test-Null	N/A	Off	Yes	2		34	3	Y	Y
CSCKN17	2012-05-16	ExperimentDay6-2Test-Null	N/A	Off	Yes	3		34	3
CSBHR23	2012-05-16	ExperimentDay6-2Test-Null	N/A	Off	Yes	4		34	2	No head
CSBHQ29	2012-05-16	ExperimentDay6-2Test-Null	N/A	Off	Yes	5		34	2	No head
CSCOS30	2012-05-16	ExperimentDay6-2Test-Null	N/A	Off	Yes	6		34	3				Y
CSCIU34	2012-05-16	ExperimentDay6-2Test-Null	N/A	Off	Yes	1		35	4		Y
CSCIL18	2012-05-16	ExperimentDay6-2Test-Null	N/A	Off	Yes	2		35	3		Y
CSCKN17	2012-05-16	ExperimentDay6-2Test-Null	N/A	Off	Yes	3		35	3		Y
CSBHR23	2012-05-16	ExperimentDay6-2Test-Null	N/A	Off	Yes	4		35	3		Y
CSBHQ29	2012-05-16	ExperimentDay6-2Test-Null	N/A	Off	Yes	5		35	3		Y
CSCOS30	2012-05-16	ExperimentDay6-2Test-Null	N/A	Off	Yes	6		35	2		Y
CSCIR18	2012-05-13	ExperimentDay3-1Test-Null	N/A	Off	Yes	7		0	3				Y
CSCOX24	2012-05-13	ExperimentDay3-1Test-Null	N/A	Off	Yes	8		0	2	Y	Y
CSCIJ2	2012-05-13	ExperimentDay3-1Test-Null	N/A	Off	Yes	9		0	0					Y
CSCIN30	2012-05-13	ExperimentDay3-1Test-Null	N/A	Off	Yes	10		0	4
CSCIT22	2012-05-13	ExperimentDay3-1Test-Null	N/A	Off	Yes	11		0	3
CSCJO9	2012-05-13	ExperimentDay3-1Test-Null	N/A	Off	Yes	12		0	4
CSCIR18	2012-05-13	ExperimentDay3-1Test-Null	N/A	Off	Yes	7		1	3				Y
CSCOX24	2012-05-13	ExperimentDay3-1Test-Null	N/A	Off	Yes	8		1	3	Y
CSCIJ2	2012-05-13	ExperimentDay3-1Test-Null	N/A	Off	Yes	9		1	3
CSCIN30	2012-05-13	ExperimentDay3-1Test-Null	N/A	Off	Yes	10		1	3
CSCIT22	2012-05-13	ExperimentDay3-1Test-Null	N/A	Off	Yes	11		1	3
CSCJO9	2012-05-13	ExperimentDay3-1Test-Null	N/A	Off	Yes	12		1	4
CSCIR18	2012-05-13	ExperimentDay3-1Test-Null	N/A	Off	Yes	7		2	4
CSCOX24	2012-05-13	ExperimentDay3-1Test-Null	N/A	Off	Yes	8		2	4		Y
CSCIJ2	2012-05-13	ExperimentDay3-1Test-Null	N/A	Off	Yes	9		2	0					Y
CSCIN30	2012-05-13	ExperimentDay3-1Test-Null	N/A	Off	Yes	10		2	3		Y
CSCIT22	2012-05-13	ExperimentDay3-1Test-Null	N/A	Off	Yes	11		2	3
CSCJO9	2012-05-13	ExperimentDay3-1Test-Null	N/A	Off	Yes	12		2	4
CSCIR18	2012-05-13	ExperimentDay3-1Test-Null	N/A	Off	Yes	7		3	3	Y	Y				!
CSCOX24	2012-05-13	ExperimentDay3-1Test-Null	N/A	Off	Yes	8		3	4
CSCIJ2	2012-05-13	ExperimentDay3-1Test-Null	N/A	Off	Yes	9		3	0					Y
CSCIN30	2012-05-13	ExperimentDay3-1Test-Null	N/A	Off	Yes	10		3	4		Y
CSCIT22	2012-05-13	ExperimentDay3-1Test-Null	N/A	Off	Yes	11		3	3	Y
CSCJO9	2012-05-13	ExperimentDay3-1Test-Null	N/A	Off	Yes	12		3	4
CSCIR18	2012-05-13	ExperimentDay3-1Test-Null	N/A	Off	Yes	7		4	3			Y
CSCOX24	2012-05-13	ExperimentDay3-1Test-Null	N/A	Off	Yes	8		4	3		Y
CSCIJ2	2012-05-13	ExperimentDay3-1Test-Null	N/A	Off	Yes	9		4	3
CSCIN30	2012-05-13	ExperimentDay3-1Test-Null	N/A	Off	Yes	10		4	4
CSCIT22	2012-05-13	ExperimentDay3-1Test-Null	N/A	Off	Yes	11		4	3
CSCJO9	2012-05-13	ExperimentDay3-1Test-Null	N/A	Off	Yes	12		4	3	Y	Y
CSCIR18	2012-05-13	ExperimentDay3-1Test-Null	N/A	Off	Yes	7		5	3			Y
CSCOX24	2012-05-13	ExperimentDay3-1Test-Null	N/A	Off	Yes	8		5	3	Y	Y
CSCIJ2	2012-05-13	ExperimentDay3-1Test-Null	N/A	Off	Yes	9		5	3		Y
CSCIN30	2012-05-13	ExperimentDay3-1Test-Null	N/A	Off	Yes	10		5	4
CSCIT22	2012-05-13	ExperimentDay3-1Test-Null	N/A	Off	Yes	11		5	4
CSCJO9	2012-05-13	ExperimentDay3-1Test-Null	N/A	Off	Yes	12		5	4		Y
CSCIR18	2012-05-13	ExperimentDay3-1Test-Null	N/A	Off	Yes	7		6	3		Y
CSCOX24	2012-05-13	ExperimentDay3-1Test-Null	N/A	Off	Yes	8		6	4		Y
CSCIJ2	2012-05-13	ExperimentDay3-1Test-Null	N/A	Off	Yes	9		6	4
CSCIN30	2012-05-13	ExperimentDay3-1Test-Null	N/A	Off	Yes	10		6	4		Y
CSCIT22	2012-05-13	ExperimentDay3-1Test-Null	N/A	Off	Yes	11		6	4
CSCJO9	2012-05-13	ExperimentDay3-1Test-Null	N/A	Off	Yes	12		6	4		Y
CSCIR18	2012-05-13	ExperimentDay3-1Test-Null	N/A	Off	Yes	7		7	3		Y
CSCOX24	2012-05-13	ExperimentDay3-1Test-Null	N/A	Off	Yes	8		7	3	Y
CSCIJ2	2012-05-13	ExperimentDay3-1Test-Null	N/A	Off	Yes	9		7	0					Y
CSCIN30	2012-05-13	ExperimentDay3-1Test-Null	N/A	Off	Yes	10		7	3	Y	Y
CSCIT22	2012-05-13	ExperimentDay3-1Test-Null	N/A	Off	Yes	11		7	3	No head
CSCJO9	2012-05-13	ExperimentDay3-1Test-Null	N/A	Off	Yes	12		7	4		Y
CSCIR18	2012-05-13	ExperimentDay3-1Test-Null	N/A	Off	Yes	7		8	4
CSCOX24	2012-05-13	ExperimentDay3-1Test-Null	N/A	Off	Yes	8		8	4
CSCIJ2	2012-05-13	ExperimentDay3-1Test-Null	N/A	Off	Yes	9		8	0					Y
CSCIN30	2012-05-13	ExperimentDay3-1Test-Null	N/A	Off	Yes	10		8	3
CSCIT22	2012-05-13	ExperimentDay3-1Test-Null	N/A	Off	Yes	11		8	3
CSCJO9	2012-05-13	ExperimentDay3-1Test-Null	N/A	Off	Yes	12		8	2
CSCIR18	2012-05-13	ExperimentDay3-1Test-Null	N/A	Off	Yes	7		9	2			Y
CSCOX24	2012-05-13	ExperimentDay3-1Test-Null	N/A	Off	Yes	8		9	3
CSCIJ2	2012-05-13	ExperimentDay3-1Test-Null	N/A	Off	Yes	9		9	0					Y
CSCIN30	2012-05-13	ExperimentDay3-1Test-Null	N/A	Off	Yes	10		9	4		Y
CSCIT22	2012-05-13	ExperimentDay3-1Test-Null	N/A	Off	Yes	11		9	3	No head
CSCJO9	2012-05-13	ExperimentDay3-1Test-Null	N/A	Off	Yes	12		9	4
CSCIR18	2012-05-13	ExperimentDay3-1Test-Null	N/A	Off	Yes	7		10	3			Y
CSCOX24	2012-05-13	ExperimentDay3-1Test-Null	N/A	Off	Yes	8		10	3			Y
CSCIJ2	2012-05-13	ExperimentDay3-1Test-Null	N/A	Off	Yes	9		10	0					Y
CSCIN30	2012-05-13	ExperimentDay3-1Test-Null	N/A	Off	Yes	10		10	4
CSCIT22	2012-05-13	ExperimentDay3-1Test-Null	N/A	Off	Yes	11		10	4		Y
CSCJO9	2012-05-13	ExperimentDay3-1Test-Null	N/A	Off	Yes	12		10	3
CSCIR18	2012-05-13	ExperimentDay3-1Test-Null	N/A	Off	Yes	7		11	4		Y	Y
CSCOX24	2012-05-13	ExperimentDay3-1Test-Null	N/A	Off	Yes	8		11	3		Y
CSCIJ2	2012-05-13	ExperimentDay3-1Test-Null	N/A	Off	Yes	9		11	4		Y
CSCIN30	2012-05-13	ExperimentDay3-1Test-Null	N/A	Off	Yes	10		11	4	Y		Y
CSCIT22	2012-05-13	ExperimentDay3-1Test-Null	N/A	Off	Yes	11		11	4		Y
CSCJO9	2012-05-13	ExperimentDay3-1Test-Null	N/A	Off	Yes	12		11	4	Y
CSCIR18	2012-05-13	ExperimentDay3-1Test-Null	N/A	Off	Yes	7		12	3	Y		Y
CSCOX24	2012-05-13	ExperimentDay3-1Test-Null	N/A	Off	Yes	8		12	4
CSCIJ2	2012-05-13	ExperimentDay3-1Test-Null	N/A	Off	Yes	9		12	0					Y
CSCIN30	2012-05-13	ExperimentDay3-1Test-Null	N/A	Off	Yes	10		12	3	No head
CSCIT22	2012-05-13	ExperimentDay3-1Test-Null	N/A	Off	Yes	11		12	4
CSCJO9	2012-05-13	ExperimentDay3-1Test-Null	N/A	Off	Yes	12		12	4		Y
CSCIR18	2012-05-13	ExperimentDay3-1Test-Null	N/A	Off	Yes	7		13	4			Y
CSCOX24	2012-05-13	ExperimentDay3-1Test-Null	N/A	Off	Yes	8		13	3
CSCIJ2	2012-05-13	ExperimentDay3-1Test-Null	N/A	Off	Yes	9		13	2
CSCIN30	2012-05-13	ExperimentDay3-1Test-Null	N/A	Off	Yes	10		13	4	No head
CSCIT22	2012-05-13	ExperimentDay3-1Test-Null	N/A	Off	Yes	11		13	2	Y	Y
CSCJO9	2012-05-13	ExperimentDay3-1Test-Null	N/A	Off	Yes	12		13	4		Y
CSCIR18	2012-05-13	ExperimentDay3-1Test-Null	N/A	Off	Yes	7		14	3	Y	Y	Y
CSCOX24	2012-05-13	ExperimentDay3-1Test-Null	N/A	Off	Yes	8		14	4
CSCIJ2	2012-05-13	ExperimentDay3-1Test-Null	N/A	Off	Yes	9		14	0					Y
CSCIN30	2012-05-13	ExperimentDay3-1Test-Null	N/A	Off	Yes	10		14	3		Y
CSCIT22	2012-05-13	ExperimentDay3-1Test-Null	N/A	Off	Yes	11		14	2
CSCJO9	2012-05-13	ExperimentDay3-1Test-Null	N/A	Off	Yes	12		14	3	Y		Y
CSCIR18	2012-05-13	ExperimentDay3-1Test-Null	N/A	Off	Yes	7		15	3	Y
CSCOX24	2012-05-13	ExperimentDay3-1Test-Null	N/A	Off	Yes	8		15	2		Y	Y
CSCIJ2	2012-05-13	ExperimentDay3-1Test-Null	N/A	Off	Yes	9		15	4
CSCIN30	2012-05-13	ExperimentDay3-1Test-Null	N/A	Off	Yes	10		15	3		Y
CSCIT22	2012-05-13	ExperimentDay3-1Test-Null	N/A	Off	Yes	11		15	3
CSCJO9	2012-05-13	ExperimentDay3-1Test-Null	N/A	Off	Yes	12		15	4	Y	Y	Y
CSCIR18	2012-05-13	ExperimentDay3-1Test-Null	N/A	Off	Yes	7		16	4	Y
CSCOX24	2012-05-13	ExperimentDay3-1Test-Null	N/A	Off	Yes	8		16	4
CSCIJ2	2012-05-13	ExperimentDay3-1Test-Null	N/A	Off	Yes	9		16	0					Y
CSCIN30	2012-05-13	ExperimentDay3-1Test-Null	N/A	Off	Yes	10		16	2
CSCIT22	2012-05-13	ExperimentDay3-1Test-Null	N/A	Off	Yes	11		16	3		Y
CSCJO9	2012-05-13	ExperimentDay3-1Test-Null	N/A	Off	Yes	12		16	3		Y
CSCIR18	2012-05-13	ExperimentDay3-1Test-Null	N/A	Off	Yes	7		17	3	Y
CSCOX24	2012-05-13	ExperimentDay3-1Test-Null	N/A	Off	Yes	8		17	3		Y
CSCIJ2	2012-05-13	ExperimentDay3-1Test-Null	N/A	Off	Yes	9		17	4
CSCIN30	2012-05-13	ExperimentDay3-1Test-Null	N/A	Off	Yes	10		17	3
CSCIT22	2012-05-13	ExperimentDay3-1Test-Null	N/A	Off	Yes	11		17	3
CSCJO9	2012-05-13	ExperimentDay3-1Test-Null	N/A	Off	Yes	12		17	3
CSCIR18	2012-05-13	ExperimentDay3-1Test-Null	N/A	Off	Yes	7		18	3			Y
CSCOX24	2012-05-13	ExperimentDay3-1Test-Null	N/A	Off	Yes	8		18	4	Y
CSCIJ2	2012-05-13	ExperimentDay3-1Test-Null	N/A	Off	Yes	9		18	1	No head	Y
CSCIN30	2012-05-13	ExperimentDay3-1Test-Null	N/A	Off	Yes	10		18	4
CSCIT22	2012-05-13	ExperimentDay3-1Test-Null	N/A	Off	Yes	11		18	3		Y
CSCJO9	2012-05-13	ExperimentDay3-1Test-Null	N/A	Off	Yes	12		18	4
CSCIR18	2012-05-13	ExperimentDay3-1Test-Null	N/A	Off	Yes	7		19	3	Y		Y
CSCOX24	2012-05-13	ExperimentDay3-1Test-Null	N/A	Off	Yes	8		19	3
CSCIJ2	2012-05-13	ExperimentDay3-1Test-Null	N/A	Off	Yes	9		19	0					Y
CSCIN30	2012-05-13	ExperimentDay3-1Test-Null	N/A	Off	Yes	10		19	1
CSCIT22	2012-05-13	ExperimentDay3-1Test-Null	N/A	Off	Yes	11		19	4
CSCJO9	2012-05-13	ExperimentDay3-1Test-Null	N/A	Off	Yes	12		19	3	Y		Y
CSCIR18	2012-05-13	ExperimentDay3-1Test-Null	N/A	Off	Yes	7		20	3	Y	Y	Y
CSCOX24	2012-05-13	ExperimentDay3-1Test-Null	N/A	Off	Yes	8		20	4
CSCIJ2	2012-05-13	ExperimentDay3-1Test-Null	N/A	Off	Yes	9		20	3		Y
CSCIN30	2012-05-13	ExperimentDay3-1Test-Null	N/A	Off	Yes	10		20	4
CSCIT22	2012-05-13	ExperimentDay3-1Test-Null	N/A	Off	Yes	11		20	4
CSCJO9	2012-05-13	ExperimentDay3-1Test-Null	N/A	Off	Yes	12		20	4		Y
CSCIR18	2012-05-13	ExperimentDay3-1Test-Null	N/A	Off	Yes	7		21	3	Y	Y	Y
CSCOX24	2012-05-13	ExperimentDay3-1Test-Null	N/A	Off	Yes	8		21	2
CSCIJ2	2012-05-13	ExperimentDay3-1Test-Null	N/A	Off	Yes	9		21	2	Y
CSCIN30	2012-05-13	ExperimentDay3-1Test-Null	N/A	Off	Yes	10		21	4
CSCIT22	2012-05-13	ExperimentDay3-1Test-Null	N/A	Off	Yes	11		21	4	No head	Y
CSCJO9	2012-05-13	ExperimentDay3-1Test-Null	N/A	Off	Yes	12		21	4
CSCIR18	2012-05-13	ExperimentDay3-1Test-Null	N/A	Off	Yes	7		22	4			Y
CSCOX24	2012-05-13	ExperimentDay3-1Test-Null	N/A	Off	Yes	8		22	4			Y
CSCIJ2	2012-05-13	ExperimentDay3-1Test-Null	N/A	Off	Yes	9		22	4			Y
CSCIN30	2012-05-13	ExperimentDay3-1Test-Null	N/A	Off	Yes	10		22	4			Y
CSCIT22	2012-05-13	ExperimentDay3-1Test-Null	N/A	Off	Yes	11		22	3	No head
CSCJO9	2012-05-13	ExperimentDay3-1Test-Null	N/A	Off	Yes	12		22	4		Y
CSCIR18	2012-05-13	ExperimentDay3-1Test-Null	N/A	Off	Yes	7		23	2		Y
CSCOX24	2012-05-13	ExperimentDay3-1Test-Null	N/A	Off	Yes	8		23	4		Y
CSCIJ2	2012-05-13	ExperimentDay3-1Test-Null	N/A	Off	Yes	9		23	0					Y
CSCIN30	2012-05-13	ExperimentDay3-1Test-Null	N/A	Off	Yes	10		23	4
CSCIT22	2012-05-13	ExperimentDay3-1Test-Null	N/A	Off	Yes	11		23	2		Y
CSCJO9	2012-05-13	ExperimentDay3-1Test-Null	N/A	Off	Yes	12		23	4		Y
CSCIR18	2012-05-13	ExperimentDay3-1Test-Null	N/A	Off	Yes	7		24	3			Y
CSCOX24	2012-05-13	ExperimentDay3-1Test-Null	N/A	Off	Yes	8		24	3		Y
CSCIJ2	2012-05-13	ExperimentDay3-1Test-Null	N/A	Off	Yes	9		24	0					Y
CSCIN30	2012-05-13	ExperimentDay3-1Test-Null	N/A	Off	Yes	10		24	3	No head
CSCIT22	2012-05-13	ExperimentDay3-1Test-Null	N/A	Off	Yes	11		24	4		Y
CSCJO9	2012-05-13	ExperimentDay3-1Test-Null	N/A	Off	Yes	12		24	4		Y
CSCIR18	2012-05-13	ExperimentDay3-1Test-Null	N/A	Off	Yes	7		25	3
CSCOX24	2012-05-13	ExperimentDay3-1Test-Null	N/A	Off	Yes	8		25	3		Y
CSCIJ2	2012-05-13	ExperimentDay3-1Test-Null	N/A	Off	Yes	9		25	0					Y
CSCIN30	2012-05-13	ExperimentDay3-1Test-Null	N/A	Off	Yes	10		25	4		Y
CSCIT22	2012-05-13	ExperimentDay3-1Test-Null	N/A	Off	Yes	11		25	3			Y
CSCJO9	2012-05-13	ExperimentDay3-1Test-Null	N/A	Off	Yes	12		25	2	Y	Y	Y
CSCIR18	2012-05-13	ExperimentDay3-1Test-Null	N/A	Off	Yes	7		26	3	Y	Y
CSCOX24	2012-05-13	ExperimentDay3-1Test-Null	N/A	Off	Yes	8		26	3	Y	Y	Y
CSCIJ2	2012-05-13	ExperimentDay3-1Test-Null	N/A	Off	Yes	9		26	3	No head
CSCIN30	2012-05-13	ExperimentDay3-1Test-Null	N/A	Off	Yes	10		26	4
CSCIT22	2012-05-13	ExperimentDay3-1Test-Null	N/A	Off	Yes	11		26	3	No head
CSCJO9	2012-05-13	ExperimentDay3-1Test-Null	N/A	Off	Yes	12		26	4	Y	Y	Y
CSCIR18	2012-05-13	ExperimentDay3-1Test-Null	N/A	Off	Yes	7		27	3	Y	Y
CSCOX24	2012-05-13	ExperimentDay3-1Test-Null	N/A	Off	Yes	8		27	2		Y
CSCIJ2	2012-05-13	ExperimentDay3-1Test-Null	N/A	Off	Yes	9		27	1	No head	Y
CSCIN30	2012-05-13	ExperimentDay3-1Test-Null	N/A	Off	Yes	10		27	2		Y	Y
CSCIT22	2012-05-13	ExperimentDay3-1Test-Null	N/A	Off	Yes	11		27	3	Y	Y
CSCJO9	2012-05-13	ExperimentDay3-1Test-Null	N/A	Off	Yes	12		27	2
CSCIR18	2012-05-13	ExperimentDay3-1Test-Null	N/A	Off	Yes	7		28	3		Y
CSCOX24	2012-05-13	ExperimentDay3-1Test-Null	N/A	Off	Yes	8		28	3
CSCIJ2	2012-05-13	ExperimentDay3-1Test-Null	N/A	Off	Yes	9		28	0					Y
CSCIN30	2012-05-13	ExperimentDay3-1Test-Null	N/A	Off	Yes	10		28	4
CSCIT22	2012-05-13	ExperimentDay3-1Test-Null	N/A	Off	Yes	11		28	3	No head
CSCJO9	2012-05-13	ExperimentDay3-1Test-Null	N/A	Off	Yes	12		28	4		Y
CSCIR18	2012-05-13	ExperimentDay3-1Test-Null	N/A	Off	Yes	7		29	3		Y
CSCOX24	2012-05-13	ExperimentDay3-1Test-Null	N/A	Off	Yes	8		29	3		Y
CSCIJ2	2012-05-13	ExperimentDay3-1Test-Null	N/A	Off	Yes	9		29	4		Y
CSCIN30	2012-05-13	ExperimentDay3-1Test-Null	N/A	Off	Yes	10		29	4	Y	Y	Y
CSCIT22	2012-05-13	ExperimentDay3-1Test-Null	N/A	Off	Yes	11		29	3		Y
CSCJO9	2012-05-13	ExperimentDay3-1Test-Null	N/A	Off	Yes	12		29	3		Y	Y
CSCIR18	2012-05-13	ExperimentDay3-1Test-Null	N/A	Off	Yes	7		30	3
CSCOX24	2012-05-13	ExperimentDay3-1Test-Null	N/A	Off	Yes	8		30	2			Y
CSCIJ2	2012-05-13	ExperimentDay3-1Test-Null	N/A	Off	Yes	9		30	0					Y
CSCIN30	2012-05-13	ExperimentDay3-1Test-Null	N/A	Off	Yes	10		30	4
CSCIT22	2012-05-13	ExperimentDay3-1Test-Null	N/A	Off	Yes	11		30	3		Y				!
CSCJO9	2012-05-13	ExperimentDay3-1Test-Null	N/A	Off	Yes	12		30	4
CSCIR18	2012-05-13	ExperimentDay3-1Test-Null	N/A	Off	Yes	7		31	3	Y
CSCOX24	2012-05-13	ExperimentDay3-1Test-Null	N/A	Off	Yes	8		31	3
CSCIJ2	2012-05-13	ExperimentDay3-1Test-Null	N/A	Off	Yes	9		31	4
CSCIN30	2012-05-13	ExperimentDay3-1Test-Null	N/A	Off	Yes	10		31	4
CSCIT22	2012-05-13	ExperimentDay3-1Test-Null	N/A	Off	Yes	11		31	3
CSCJO9	2012-05-13	ExperimentDay3-1Test-Null	N/A	Off	Yes	12		31	4
CSCIR18	2012-05-13	ExperimentDay3-1Test-Null	N/A	Off	Yes	7		32	3	No head
CSCOX24	2012-05-13	ExperimentDay3-1Test-Null	N/A	Off	Yes	8		32	3		Y
CSCIJ2	2012-05-13	ExperimentDay3-1Test-Null	N/A	Off	Yes	9		32	3
CSCIN30	2012-05-13	ExperimentDay3-1Test-Null	N/A	Off	Yes	10		32	4			Y
CSCIT22	2012-05-13	ExperimentDay3-1Test-Null	N/A	Off	Yes	11		32	2
CSCJO9	2012-05-13	ExperimentDay3-1Test-Null	N/A	Off	Yes	12		32	4		Y
CSCIR18	2012-05-13	ExperimentDay3-1Test-Null	N/A	Off	Yes	7		33	4	No head
CSCOX24	2012-05-13	ExperimentDay3-1Test-Null	N/A	Off	Yes	8		33	4
CSCIJ2	2012-05-13	ExperimentDay3-1Test-Null	N/A	Off	Yes	9		33	0					Y
CSCIN30	2012-05-13	ExperimentDay3-1Test-Null	N/A	Off	Yes	10		33	4
CSCIT22	2012-05-13	ExperimentDay3-1Test-Null	N/A	Off	Yes	11		33	3	No head
CSCJO9	2012-05-13	ExperimentDay3-1Test-Null	N/A	Off	Yes	12		33	3	Y
CSCIR18	2012-05-13	ExperimentDay3-1Test-Null	N/A	Off	Yes	7		34	3
CSCOX24	2012-05-13	ExperimentDay3-1Test-Null	N/A	Off	Yes	8		34	3
CSCIJ2	2012-05-13	ExperimentDay3-1Test-Null	N/A	Off	Yes	9		34	4
CSCIN30	2012-05-13	ExperimentDay3-1Test-Null	N/A	Off	Yes	10		34	4				Y
CSCIT22	2012-05-13	ExperimentDay3-1Test-Null	N/A	Off	Yes	11		34	3	Y	Y
CSCJO9	2012-05-13	ExperimentDay3-1Test-Null	N/A	Off	Yes	12		34	3	Y	Y	Y			!
CSCIR18	2012-05-13	ExperimentDay3-1Test-Null	N/A	Off	Yes	7		35	2	No head	Y
CSCOX24	2012-05-13	ExperimentDay3-1Test-Null	N/A	Off	Yes	8		35	3
CSCIJ2	2012-05-13	ExperimentDay3-1Test-Null	N/A	Off	Yes	9		35	0					Y
CSCIN30	2012-05-13	ExperimentDay3-1Test-Null	N/A	Off	Yes	10		35	4
CSCIT22	2012-05-13	ExperimentDay3-1Test-Null	N/A	Off	Yes	11		35	3	No head
CSCJO9	2012-05-13	ExperimentDay3-1Test-Null	N/A	Off	Yes	12		35	4		Y	Y
CSCIU34	2012-05-16	ExperimentDay6-4Test-N-RF	N	On	N/A	1		0	4		Y
CSCIL18	2012-05-16	ExperimentDay6-4Test-N-RF	N	On	N/A	2		0	4			Y
CSCKN17	2012-05-16	ExperimentDay6-4Test-N-RF	N	On	N/A	3		0	3		Y
CSBHR23	2012-05-16	ExperimentDay6-4Test-N-RF	N	On	N/A	4		0	2		Y
CSBHQ29	2012-05-16	ExperimentDay6-4Test-N-RF	N	On	N/A	5		0	4		Y
CSCOS30	2012-05-16	ExperimentDay6-4Test-N-RF	N	On	N/A	6		0	4		Y	Y
CSCIU34	2012-05-16	ExperimentDay6-4Test-N-RF	N	On	N/A	1		1	2		Y
CSCIL18	2012-05-16	ExperimentDay6-4Test-N-RF	N	On	N/A	2		1	4		Y
CSCKN17	2012-05-16	ExperimentDay6-4Test-N-RF	N	On	N/A	3		1	3		Y
CSBHR23	2012-05-16	ExperimentDay6-4Test-N-RF	N	On	N/A	4		1	2		Y
CSBHQ29	2012-05-16	ExperimentDay6-4Test-N-RF	N	On	N/A	5		1	2		Y
CSCOS30	2012-05-16	ExperimentDay6-4Test-N-RF	N	On	N/A	6		1	3		Y	Y
CSCIU34	2012-05-16	ExperimentDay6-4Test-N-RF	N	On	N/A	1		2	4		Y	Y
CSCIL18	2012-05-16	ExperimentDay6-4Test-N-RF	N	On	N/A	2		2	3
CSCKN17	2012-05-16	ExperimentDay6-4Test-N-RF	N	On	N/A	3		2	3	No head
CSBHR23	2012-05-16	ExperimentDay6-4Test-N-RF	N	On	N/A	4		2	3		Y
CSBHQ29	2012-05-16	ExperimentDay6-4Test-N-RF	N	On	N/A	5		2	3				Y
CSCOS30	2012-05-16	ExperimentDay6-4Test-N-RF	N	On	N/A	6		2	3		Y	Y
CSCIU34	2012-05-16	ExperimentDay6-4Test-N-RF	N	On	N/A	1		3	2	Y	Y	Y
CSCIL18	2012-05-16	ExperimentDay6-4Test-N-RF	N	On	N/A	2		3	4
CSCKN17	2012-05-16	ExperimentDay6-4Test-N-RF	N	On	N/A	3		3	4		Y
CSBHR23	2012-05-16	ExperimentDay6-4Test-N-RF	N	On	N/A	4		3	3		Y
CSBHQ29	2012-05-16	ExperimentDay6-4Test-N-RF	N	On	N/A	5		3	2
CSCOS30	2012-05-16	ExperimentDay6-4Test-N-RF	N	On	N/A	6		3	4	No head	Y	Y
CSCIU34	2012-05-16	ExperimentDay6-4Test-N-RF	N	On	N/A	1		4	2		Y	Y
CSCIL18	2012-05-16	ExperimentDay6-4Test-N-RF	N	On	N/A	2		4	4			Y
CSCKN17	2012-05-16	ExperimentDay6-4Test-N-RF	N	On	N/A	3		4	2		Y
CSBHR23	2012-05-16	ExperimentDay6-4Test-N-RF	N	On	N/A	4		4	3		Y
CSBHQ29	2012-05-16	ExperimentDay6-4Test-N-RF	N	On	N/A	5		4	3		Y
CSCOS30	2012-05-16	ExperimentDay6-4Test-N-RF	N	On	N/A	6		4	4		Y
CSCIU34	2012-05-16	ExperimentDay6-4Test-N-RF	N	On	N/A	1		5	3	Y		Y
CSCIL18	2012-05-16	ExperimentDay6-4Test-N-RF	N	On	N/A	2		5	3
CSCKN17	2012-05-16	ExperimentDay6-4Test-N-RF	N	On	N/A	3		5						Y
CSBHR23	2012-05-16	ExperimentDay6-4Test-N-RF	N	On	N/A	4		5	3	No head	Y
CSBHQ29	2012-05-16	ExperimentDay6-4Test-N-RF	N	On	N/A	5		5	3	Y
CSCOS30	2012-05-16	ExperimentDay6-4Test-N-RF	N	On	N/A	6		5	3		Y	Y
CSCIU34	2012-05-16	ExperimentDay6-4Test-N-RF	N	On	N/A	1		6	3		Y
CSCIL18	2012-05-16	ExperimentDay6-4Test-N-RF	N	On	N/A	2		6	3	Y	Y
CSCKN17	2012-05-16	ExperimentDay6-4Test-N-RF	N	On	N/A	3		6	4
CSBHR23	2012-05-16	ExperimentDay6-4Test-N-RF	N	On	N/A	4		6	3		Y
CSBHQ29	2012-05-16	ExperimentDay6-4Test-N-RF	N	On	N/A	5		6	3	Y	Y
CSCOS30	2012-05-16	ExperimentDay6-4Test-N-RF	N	On	N/A	6		6	4		Y
CSCIU34	2012-05-16	ExperimentDay6-4Test-N-RF	N	On	N/A	1		7	4
CSCIL18	2012-05-16	ExperimentDay6-4Test-N-RF	N	On	N/A	2		7	3		Y	Y
CSCKN17	2012-05-16	ExperimentDay6-4Test-N-RF	N	On	N/A	3		7	4
CSBHR23	2012-05-16	ExperimentDay6-4Test-N-RF	N	On	N/A	4		7	3	No head	Y
CSBHQ29	2012-05-16	ExperimentDay6-4Test-N-RF	N	On	N/A	5		7	3		Y
CSCOS30	2012-05-16	ExperimentDay6-4Test-N-RF	N	On	N/A	6		7	3		Y	Y
CSCIU34	2012-05-16	ExperimentDay6-4Test-N-RF	N	On	N/A	1		8	3			Y
CSCIL18	2012-05-16	ExperimentDay6-4Test-N-RF	N	On	N/A	2		8	4	No head	Y
CSCKN17	2012-05-16	ExperimentDay6-4Test-N-RF	N	On	N/A	3		8	3		Y
CSBHR23	2012-05-16	ExperimentDay6-4Test-N-RF	N	On	N/A	4		8	3	No head	Y
CSBHQ29	2012-05-16	ExperimentDay6-4Test-N-RF	N	On	N/A	5		8	4
CSCOS30	2012-05-16	ExperimentDay6-4Test-N-RF	N	On	N/A	6		8	4		Y	Y
CSCIU34	2012-05-16	ExperimentDay6-4Test-N-RF	N	On	N/A	1		9	4
CSCIL18	2012-05-16	ExperimentDay6-4Test-N-RF	N	On	N/A	2		9	3		Y
CSCKN17	2012-05-16	ExperimentDay6-4Test-N-RF	N	On	N/A	3		9						Y
CSBHR23	2012-05-16	ExperimentDay6-4Test-N-RF	N	On	N/A	4		9	3		Y
CSBHQ29	2012-05-16	ExperimentDay6-4Test-N-RF	N	On	N/A	5		9	3	Y
CSCOS30	2012-05-16	ExperimentDay6-4Test-N-RF	N	On	N/A	6		9	3	Y	Y	Y
CSCIU34	2012-05-16	ExperimentDay6-4Test-N-RF	N	On	N/A	1		10	3		Y
CSCIL18	2012-05-16	ExperimentDay6-4Test-N-RF	N	On	N/A	2		10	4		Y
CSCKN17	2012-05-16	ExperimentDay6-4Test-N-RF	N	On	N/A	3		10	3	No head
CSBHR23	2012-05-16	ExperimentDay6-4Test-N-RF	N	On	N/A	4		10	3		Y
CSBHQ29	2012-05-16	ExperimentDay6-4Test-N-RF	N	On	N/A	5		10	2				Y
CSCOS30	2012-05-16	ExperimentDay6-4Test-N-RF	N	On	N/A	6		10	4		Y	Y
CSCIU34	2012-05-16	ExperimentDay6-4Test-N-RF	N	On	N/A	1		11	4		Y
CSCIL18	2012-05-16	ExperimentDay6-4Test-N-RF	N	On	N/A	2		11	4	Y
CSCKN17	2012-05-16	ExperimentDay6-4Test-N-RF	N	On	N/A	3		11	3		Y
CSBHR23	2012-05-16	ExperimentDay6-4Test-N-RF	N	On	N/A	4		11	3		Y
CSBHQ29	2012-05-16	ExperimentDay6-4Test-N-RF	N	On	N/A	5		11	2
CSCOS30	2012-05-16	ExperimentDay6-4Test-N-RF	N	On	N/A	6		11	4		Y	Y
CSCIU34	2012-05-16	ExperimentDay6-4Test-N-RF	N	On	N/A	1		12	4	Y	Y
CSCIL18	2012-05-16	ExperimentDay6-4Test-N-RF	N	On	N/A	2		12	4		Y
CSCKN17	2012-05-16	ExperimentDay6-4Test-N-RF	N	On	N/A	3		12	3
CSBHR23	2012-05-16	ExperimentDay6-4Test-N-RF	N	On	N/A	4		12	4
CSBHQ29	2012-05-16	ExperimentDay6-4Test-N-RF	N	On	N/A	5		12	3		Y
CSCOS30	2012-05-16	ExperimentDay6-4Test-N-RF	N	On	N/A	6		12	4	No head	Y	Y
CSCIU34	2012-05-16	ExperimentDay6-4Test-N-RF	N	On	N/A	1		13	3		Y	Y
CSCIL18	2012-05-16	ExperimentDay6-4Test-N-RF	N	On	N/A	2		13	4	Y	Y
CSCKN17	2012-05-16	ExperimentDay6-4Test-N-RF	N	On	N/A	3		13						Y
CSBHR23	2012-05-16	ExperimentDay6-4Test-N-RF	N	On	N/A	4		13	3		Y
CSBHQ29	2012-05-16	ExperimentDay6-4Test-N-RF	N	On	N/A	5		13	3
CSCOS30	2012-05-16	ExperimentDay6-4Test-N-RF	N	On	N/A	6		13	4		Y	Y
CSCIU34	2012-05-16	ExperimentDay6-4Test-N-RF	N	On	N/A	1		14	3		Y
CSCIL18	2012-05-16	ExperimentDay6-4Test-N-RF	N	On	N/A	2		14	2		Y
CSCKN17	2012-05-16	ExperimentDay6-4Test-N-RF	N	On	N/A	3		14	2	No head
CSBHR23	2012-05-16	ExperimentDay6-4Test-N-RF	N	On	N/A	4		14	3		Y
CSBHQ29	2012-05-16	ExperimentDay6-4Test-N-RF	N	On	N/A	5		14	3
CSCOS30	2012-05-16	ExperimentDay6-4Test-N-RF	N	On	N/A	6		14	3		Y	Y			Y
CSCIU34	2012-05-16	ExperimentDay6-4Test-N-RF	N	On	N/A	1		15	3	Y	Y
CSCIL18	2012-05-16	ExperimentDay6-4Test-N-RF	N	On	N/A	2		15	4	Y	Y
CSCKN17	2012-05-16	ExperimentDay6-4Test-N-RF	N	On	N/A	3		15	3		Y
CSBHR23	2012-05-16	ExperimentDay6-4Test-N-RF	N	On	N/A	4		15	3	No head	Y	Y
CSBHQ29	2012-05-16	ExperimentDay6-4Test-N-RF	N	On	N/A	5		15	3
CSCOS30	2012-05-16	ExperimentDay6-4Test-N-RF	N	On	N/A	6		15	3		Y	Y
CSCIU34	2012-05-16	ExperimentDay6-4Test-N-RF	N	On	N/A	1		16	4		Y	Y
CSCIL18	2012-05-16	ExperimentDay6-4Test-N-RF	N	On	N/A	2		16	4		Y
CSCKN17	2012-05-16	ExperimentDay6-4Test-N-RF	N	On	N/A	3		16	3
CSBHR23	2012-05-16	ExperimentDay6-4Test-N-RF	N	On	N/A	4		16	3	No head	Y
CSBHQ29	2012-05-16	ExperimentDay6-4Test-N-RF	N	On	N/A	5		16	4	No head	Y
CSCOS30	2012-05-16	ExperimentDay6-4Test-N-RF	N	On	N/A	6		16	4
CSCIU34	2012-05-16	ExperimentDay6-4Test-N-RF	N	On	N/A	1		17	2	Y					Y
CSCIL18	2012-05-16	ExperimentDay6-4Test-N-RF	N	On	N/A	2		17	4		Y
CSCKN17	2012-05-16	ExperimentDay6-4Test-N-RF	N	On	N/A	3		17	4	Y
CSBHR23	2012-05-16	ExperimentDay6-4Test-N-RF	N	On	N/A	4		17	3	No head	Y
CSBHQ29	2012-05-16	ExperimentDay6-4Test-N-RF	N	On	N/A	5		17	2		Y
CSCOS30	2012-05-16	ExperimentDay6-4Test-N-RF	N	On	N/A	6		17	4		Y
CSCIU34	2012-05-16	ExperimentDay6-4Test-N-RF	N	On	N/A	1		18	4	Y	Y	Y
CSCIL18	2012-05-16	ExperimentDay6-4Test-N-RF	N	On	N/A	2		18	3
CSCKN17	2012-05-16	ExperimentDay6-4Test-N-RF	N	On	N/A	3		18	3		Y
CSBHR23	2012-05-16	ExperimentDay6-4Test-N-RF	N	On	N/A	4		18	3	No head	Y
CSBHQ29	2012-05-16	ExperimentDay6-4Test-N-RF	N	On	N/A	5		18	4
CSCOS30	2012-05-16	ExperimentDay6-4Test-N-RF	N	On	N/A	6		18	2	No head	Y
CSCIU34	2012-05-16	ExperimentDay6-4Test-N-RF	N	On	N/A	1		19	4	Y	Y	Y
CSCIL18	2012-05-16	ExperimentDay6-4Test-N-RF	N	On	N/A	2		19	3
CSCKN17	2012-05-16	ExperimentDay6-4Test-N-RF	N	On	N/A	3		19	3		Y
CSBHR23	2012-05-16	ExperimentDay6-4Test-N-RF	N	On	N/A	4		19	3	No head	Y
CSBHQ29	2012-05-16	ExperimentDay6-4Test-N-RF	N	On	N/A	5		19	4		Y
CSCOS30	2012-05-16	ExperimentDay6-4Test-N-RF	N	On	N/A	6		19	3		Y	Y			Y
CSCIU34	2012-05-16	ExperimentDay6-4Test-N-RF	N	On	N/A	1		20	4		Y
CSCIL18	2012-05-16	ExperimentDay6-4Test-N-RF	N	On	N/A	2		20	3	Y	Y
CSCKN17	2012-05-16	ExperimentDay6-4Test-N-RF	N	On	N/A	3		20	3		Y
CSBHR23	2012-05-16	ExperimentDay6-4Test-N-RF	N	On	N/A	4		20	4	No head	Y
CSBHQ29	2012-05-16	ExperimentDay6-4Test-N-RF	N	On	N/A	5		20	2		Y	Y
CSCOS30	2012-05-16	ExperimentDay6-4Test-N-RF	N	On	N/A	6		20	3	No head	Y	Y
CSCIU34	2012-05-16	ExperimentDay6-4Test-N-RF	N	On	N/A	1		21	4	Y	Y	Y
CSCIL18	2012-05-16	ExperimentDay6-4Test-N-RF	N	On	N/A	2		21	4
CSCKN17	2012-05-16	ExperimentDay6-4Test-N-RF	N	On	N/A	3		21	3	Y
CSBHR23	2012-05-16	ExperimentDay6-4Test-N-RF	N	On	N/A	4		21	3	No head	Y
CSBHQ29	2012-05-16	ExperimentDay6-4Test-N-RF	N	On	N/A	5		21	2
CSCOS30	2012-05-16	ExperimentDay6-4Test-N-RF	N	On	N/A	6		21	3	No head	Y
CSCIU34	2012-05-16	ExperimentDay6-4Test-N-RF	N	On	N/A	1		22	4		Y
CSCIL18	2012-05-16	ExperimentDay6-4Test-N-RF	N	On	N/A	2		22	2
CSCKN17	2012-05-16	ExperimentDay6-4Test-N-RF	N	On	N/A	3		22	4
CSBHR23	2012-05-16	ExperimentDay6-4Test-N-RF	N	On	N/A	4		22	2		Y				Y
CSBHQ29	2012-05-16	ExperimentDay6-4Test-N-RF	N	On	N/A	5		22	4
CSCOS30	2012-05-16	ExperimentDay6-4Test-N-RF	N	On	N/A	6		22	3	No head	Y
CSCIU34	2012-05-16	ExperimentDay6-4Test-N-RF	N	On	N/A	1		23	4		Y
CSCIL18	2012-05-16	ExperimentDay6-4Test-N-RF	N	On	N/A	2		23	3
CSCKN17	2012-05-16	ExperimentDay6-4Test-N-RF	N	On	N/A	3		23	4	Y	Y
CSBHR23	2012-05-16	ExperimentDay6-4Test-N-RF	N	On	N/A	4		23	3
CSBHQ29	2012-05-16	ExperimentDay6-4Test-N-RF	N	On	N/A	5		23	3
CSCOS30	2012-05-16	ExperimentDay6-4Test-N-RF	N	On	N/A	6		23	3		Y
CSCIU34	2012-05-16	ExperimentDay6-4Test-N-RF	N	On	N/A	1		24	4		Y
CSCIL18	2012-05-16	ExperimentDay6-4Test-N-RF	N	On	N/A	2		24						Y
CSCKN17	2012-05-16	ExperimentDay6-4Test-N-RF	N	On	N/A	3		24	1
CSBHR23	2012-05-16	ExperimentDay6-4Test-N-RF	N	On	N/A	4		24	4	No head
CSBHQ29	2012-05-16	ExperimentDay6-4Test-N-RF	N	On	N/A	5		24	4
CSCOS30	2012-05-16	ExperimentDay6-4Test-N-RF	N	On	N/A	6		24	1		Y
CSCIU34	2012-05-16	ExperimentDay6-4Test-N-RF	N	On	N/A	1		25	4	Y	Y
CSCIL18	2012-05-16	ExperimentDay6-4Test-N-RF	N	On	N/A	2		25	4
CSCKN17	2012-05-16	ExperimentDay6-4Test-N-RF	N	On	N/A	3		25	4	Y
CSBHR23	2012-05-16	ExperimentDay6-4Test-N-RF	N	On	N/A	4		25	4
CSBHQ29	2012-05-16	ExperimentDay6-4Test-N-RF	N	On	N/A	5		25	3
CSCOS30	2012-05-16	ExperimentDay6-4Test-N-RF	N	On	N/A	6		25	3		Y
CSCIU34	2012-05-16	ExperimentDay6-4Test-N-RF	N	On	N/A	1		26	4		Y
CSCIL18	2012-05-16	ExperimentDay6-4Test-N-RF	N	On	N/A	2		26	2	No head
CSCKN17	2012-05-16	ExperimentDay6-4Test-N-RF	N	On	N/A	3		26	4
CSBHR23	2012-05-16	ExperimentDay6-4Test-N-RF	N	On	N/A	4		26	2		Y
CSBHQ29	2012-05-16	ExperimentDay6-4Test-N-RF	N	On	N/A	5		26	4
CSCOS30	2012-05-16	ExperimentDay6-4Test-N-RF	N	On	N/A	6		26	4		Y	Y
CSCIU34	2012-05-16	ExperimentDay6-4Test-N-RF	N	On	N/A	1		27	4		Y
CSCIL18	2012-05-16	ExperimentDay6-4Test-N-RF	N	On	N/A	2		27	2						Y
CSCKN17	2012-05-16	ExperimentDay6-4Test-N-RF	N	On	N/A	3		27	4
CSBHR23	2012-05-16	ExperimentDay6-4Test-N-RF	N	On	N/A	4		27	2		Y
CSBHQ29	2012-05-16	ExperimentDay6-4Test-N-RF	N	On	N/A	5		27	4		Y	Y
CSCOS30	2012-05-16	ExperimentDay6-4Test-N-RF	N	On	N/A	6		27	Y		Y	Y			Y
CSCIU34	2012-05-16	ExperimentDay6-4Test-N-RF	N	On	N/A	1		28	2		Y
CSCIL18	2012-05-16	ExperimentDay6-4Test-N-RF	N	On	N/A	2		28	3	No head		Y
CSCKN17	2012-05-16	ExperimentDay6-4Test-N-RF	N	On	N/A	3		28	3		Y
CSBHR23	2012-05-16	ExperimentDay6-4Test-N-RF	N	On	N/A	4		28	2		Y
CSBHQ29	2012-05-16	ExperimentDay6-4Test-N-RF	N	On	N/A	5		28	3
CSCOS30	2012-05-16	ExperimentDay6-4Test-N-RF	N	On	N/A	6		28	3		Y	Y
CSCIU34	2012-05-16	ExperimentDay6-4Test-N-RF	N	On	N/A	1		29	4		Y
CSCIL18	2012-05-16	ExperimentDay6-4Test-N-RF	N	On	N/A	2		29	4		Y
CSCKN17	2012-05-16	ExperimentDay6-4Test-N-RF	N	On	N/A	3		29	3		Y
CSBHR23	2012-05-16	ExperimentDay6-4Test-N-RF	N	On	N/A	4		29	2		Y
CSBHQ29	2012-05-16	ExperimentDay6-4Test-N-RF	N	On	N/A	5		29	4
CSCOS30	2012-05-16	ExperimentDay6-4Test-N-RF	N	On	N/A	6		29	3		Y	Y
CSCIU34	2012-05-16	ExperimentDay6-4Test-N-RF	N	On	N/A	1		30	4		Y
CSCIL18	2012-05-16	ExperimentDay6-4Test-N-RF	N	On	N/A	2		30	3	Y	Y
CSCKN17	2012-05-16	ExperimentDay6-4Test-N-RF	N	On	N/A	3		30	3	No head	Y
CSBHR23	2012-05-16	ExperimentDay6-4Test-N-RF	N	On	N/A	4		30	3	No head
CSBHQ29	2012-05-16	ExperimentDay6-4Test-N-RF	N	On	N/A	5		30	4	Y	Y	Y
CSCOS30	2012-05-16	ExperimentDay6-4Test-N-RF	N	On	N/A	6		30	2		Y	Y
CSCIU34	2012-05-16	ExperimentDay6-4Test-N-RF	N	On	N/A	1		31	4		Y
CSCIL18	2012-05-16	ExperimentDay6-4Test-N-RF	N	On	N/A	2		31	4		Y
CSCKN17	2012-05-16	ExperimentDay6-4Test-N-RF	N	On	N/A	3		31	4
CSBHR23	2012-05-16	ExperimentDay6-4Test-N-RF	N	On	N/A	4		31	3	No head
CSBHQ29	2012-05-16	ExperimentDay6-4Test-N-RF	N	On	N/A	5		31	4
CSCOS30	2012-05-16	ExperimentDay6-4Test-N-RF	N	On	N/A	6		31	4		Y	Y
CSCIU34	2012-05-16	ExperimentDay6-4Test-N-RF	N	On	N/A	1		32	4		Y
CSCIL18	2012-05-16	ExperimentDay6-4Test-N-RF	N	On	N/A	2		32	3	Y	Y
CSCKN17	2012-05-16	ExperimentDay6-4Test-N-RF	N	On	N/A	3		32	3	No head
CSBHR23	2012-05-16	ExperimentDay6-4Test-N-RF	N	On	N/A	4		32	4		Y
CSBHQ29	2012-05-16	ExperimentDay6-4Test-N-RF	N	On	N/A	5		32	4
CSCOS30	2012-05-16	ExperimentDay6-4Test-N-RF	N	On	N/A	6		32	1		Y
CSCIU34	2012-05-16	ExperimentDay6-4Test-N-RF	N	On	N/A	1		33	4		Y
CSCIL18	2012-05-16	ExperimentDay6-4Test-N-RF	N	On	N/A	2		33	3		Y
CSCKN17	2012-05-16	ExperimentDay6-4Test-N-RF	N	On	N/A	3		33	3		Y
CSBHR23	2012-05-16	ExperimentDay6-4Test-N-RF	N	On	N/A	4		33	4		Y
CSBHQ29	2012-05-16	ExperimentDay6-4Test-N-RF	N	On	N/A	5		33	4
CSCOS30	2012-05-16	ExperimentDay6-4Test-N-RF	N	On	N/A	6		33	3		Y
CSCIU34	2012-05-16	ExperimentDay6-4Test-N-RF	N	On	N/A	1		34	4		Y
CSCIL18	2012-05-16	ExperimentDay6-4Test-N-RF	N	On	N/A	2		34	4		Y	Y
CSCKN17	2012-05-16	ExperimentDay6-4Test-N-RF	N	On	N/A	3		34	4	Y
CSBHR23	2012-05-16	ExperimentDay6-4Test-N-RF	N	On	N/A	4		34	4		Y
CSBHQ29	2012-05-16	ExperimentDay6-4Test-N-RF	N	On	N/A	5		34	3		Y
CSCOS30	2012-05-16	ExperimentDay6-4Test-N-RF	N	On	N/A	6		34	3		Y
CSCIU34	2012-05-16	ExperimentDay6-4Test-N-RF	N	On	N/A	1		35	4		Y
CSCIL18	2012-05-16	ExperimentDay6-4Test-N-RF	N	On	N/A	2		35	4		Y	Y
CSCKN17	2012-05-16	ExperimentDay6-4Test-N-RF	N	On	N/A	3		35	4
CSBHR23	2012-05-16	ExperimentDay6-4Test-N-RF	N	On	N/A	4		35	4		Y
CSBHQ29	2012-05-16	ExperimentDay6-4Test-N-RF	N	On	N/A	5		35	3		Y
CSCOS30	2012-05-16	ExperimentDay6-4Test-N-RF	N	On	N/A	6		35	3		Y
CSCIR13	2012-05-15	ExperimentDay5-1Test-S	S	Off	N/A	7		0	3			Y
CSCOX7	2012-05-15	ExperimentDay5-1Test-S	S	Off	N/A	8		0	3
CSCIJ30	2012-05-15	ExperimentDay5-1Test-S	S	Off	N/A	9		0	4
CSCIN17	2012-05-15	ExperimentDay5-1Test-S	S	Off	N/A	10		0	3		Y
CSCIT13	2012-05-15	ExperimentDay5-1Test-S	S	Off	N/A	11		0	4
CSCJO7	2012-05-15	ExperimentDay5-1Test-S	S	Off	N/A	12		0	3		Y
CSCIR13	2012-05-15	ExperimentDay5-1Test-S	S	Off	N/A	7		1	4
CSCOX7	2012-05-15	ExperimentDay5-1Test-S	S	Off	N/A	8		1	3
CSCIJ30	2012-05-15	ExperimentDay5-1Test-S	S	Off	N/A	9		1	4			Y
CSCIN17	2012-05-15	ExperimentDay5-1Test-S	S	Off	N/A	10		1	4
CSCIT13	2012-05-15	ExperimentDay5-1Test-S	S	Off	N/A	11		1	4		Y
CSCJO7	2012-05-15	ExperimentDay5-1Test-S	S	Off	N/A	12		1	3
CSCIR13	2012-05-15	ExperimentDay5-1Test-S	S	Off	N/A	7		2	4
CSCOX7	2012-05-15	ExperimentDay5-1Test-S	S	Off	N/A	8		2	3
CSCIJ30	2012-05-15	ExperimentDay5-1Test-S	S	Off	N/A	9		2	4
CSCIN17	2012-05-15	ExperimentDay5-1Test-S	S	Off	N/A	10		2	3		Y
CSCIT13	2012-05-15	ExperimentDay5-1Test-S	S	Off	N/A	11		2	3
CSCJO7	2012-05-15	ExperimentDay5-1Test-S	S	Off	N/A	12		2	0					Y
CSCIR13	2012-05-15	ExperimentDay5-1Test-S	S	Off	N/A	7		3	4
CSCOX7	2012-05-15	ExperimentDay5-1Test-S	S	Off	N/A	8		3	2		Y
CSCIJ30	2012-05-15	ExperimentDay5-1Test-S	S	Off	N/A	9		3	3		Y
CSCIN17	2012-05-15	ExperimentDay5-1Test-S	S	Off	N/A	10		3	4
CSCIT13	2012-05-15	ExperimentDay5-1Test-S	S	Off	N/A	11		3	2		Y
CSCJO7	2012-05-15	ExperimentDay5-1Test-S	S	Off	N/A	12		3	4
CSCIR13	2012-05-15	ExperimentDay5-1Test-S	S	Off	N/A	7		4	4		Y
CSCOX7	2012-05-15	ExperimentDay5-1Test-S	S	Off	N/A	8		4	4
CSCIJ30	2012-05-15	ExperimentDay5-1Test-S	S	Off	N/A	9		4	4
CSCIN17	2012-05-15	ExperimentDay5-1Test-S	S	Off	N/A	10		4	4
CSCIT13	2012-05-15	ExperimentDay5-1Test-S	S	Off	N/A	11		4	2
CSCJO7	2012-05-15	ExperimentDay5-1Test-S	S	Off	N/A	12		4	0					Y
CSCIR13	2012-05-15	ExperimentDay5-1Test-S	S	Off	N/A	7		5	2
CSCOX7	2012-05-15	ExperimentDay5-1Test-S	S	Off	N/A	8		5	2	Y	Y
CSCIJ30	2012-05-15	ExperimentDay5-1Test-S	S	Off	N/A	9		5	2
CSCIN17	2012-05-15	ExperimentDay5-1Test-S	S	Off	N/A	10		5	4	Y
CSCIT13	2012-05-15	ExperimentDay5-1Test-S	S	Off	N/A	11		5	2		Y				!
CSCJO7	2012-05-15	ExperimentDay5-1Test-S	S	Off	N/A	12		5	3
CSCIR13	2012-05-15	ExperimentDay5-1Test-S	S	Off	N/A	7		6	0					Y
CSCOX7	2012-05-15	ExperimentDay5-1Test-S	S	Off	N/A	8		6	4
CSCIJ30	2012-05-15	ExperimentDay5-1Test-S	S	Off	N/A	9		6	4	No head
CSCIN17	2012-05-15	ExperimentDay5-1Test-S	S	Off	N/A	10		6	4
CSCIT13	2012-05-15	ExperimentDay5-1Test-S	S	Off	N/A	11		6	3
CSCJO7	2012-05-15	ExperimentDay5-1Test-S	S	Off	N/A	12		6	2
CSCIR13	2012-05-15	ExperimentDay5-1Test-S	S	Off	N/A	7		7	0					Y
CSCOX7	2012-05-15	ExperimentDay5-1Test-S	S	Off	N/A	8		7	4	Y	Y
CSCIJ30	2012-05-15	ExperimentDay5-1Test-S	S	Off	N/A	9		7	2		Y
CSCIN17	2012-05-15	ExperimentDay5-1Test-S	S	Off	N/A	10		7	3
CSCIT13	2012-05-15	ExperimentDay5-1Test-S	S	Off	N/A	11		7	4		Y
CSCJO7	2012-05-15	ExperimentDay5-1Test-S	S	Off	N/A	12		7	4		Y
CSCIR13	2012-05-15	ExperimentDay5-1Test-S	S	Off	N/A	7		8	4		Y
CSCOX7	2012-05-15	ExperimentDay5-1Test-S	S	Off	N/A	8		8	3		Y
CSCIJ30	2012-05-15	ExperimentDay5-1Test-S	S	Off	N/A	9		8	3		Y
CSCIN17	2012-05-15	ExperimentDay5-1Test-S	S	Off	N/A	10		8	3
CSCIT13	2012-05-15	ExperimentDay5-1Test-S	S	Off	N/A	11		8	3		Y
CSCJO7	2012-05-15	ExperimentDay5-1Test-S	S	Off	N/A	12		8	1
CSCIR13	2012-05-15	ExperimentDay5-1Test-S	S	Off	N/A	7		9	2
[truncated: 9,666 more rows]

## Sheet: Blatt3
	RF off -> RF off		RF off -> RF on		RF on -> RF off		RF on -> RF on		Vertical field		(Leer)		Gesamt: Summe - Direction measurement not countable	Gesamt: Anzahl - Magnetic bearings
	Summe - Direction measurement not countable	Anzahl - Magnetic bearings	Summe - Direction measurement not countable	Anzahl - Magnetic bearings	Summe - Direction measurement not countable	Anzahl - Magnetic bearings	Summe - Direction measurement not countable	Anzahl - Magnetic bearings	Summe - Direction measurement not countable	Anzahl - Magnetic bearings	Summe - Direction measurement not countable	Anzahl - Magnetic bearings
Ergebnis	107	2592	90	2592	30	2592	146	2592	36	1296	409		818	11664
	4.12809		3.47222		1.15741		5.63272		2.77778
			3.80015				3.39506

## Sheet: Blatt4
	Spaltenbeschriftungen
	RF off -> RF off		RF off -> RF on		RF on -> RF off		RF on -> RF on		Vertical field		(Leer)		Gesamt: Summe - Direction measurement not countable	Gesamt: Anzahl - Magnetic bearings
Zeilenbeschriftungen	Summe - Direction measurement not countable	Anzahl - Magnetic bearings	Summe - Direction measurement not countable	Anzahl - Magnetic bearings	Summe - Direction measurement not countable	Anzahl - Magnetic bearings	Summe - Direction measurement not countable	Anzahl - Magnetic bearings	Summe - Direction measurement not countable	Anzahl - Magnetic bearings	Summe - Direction measurement not countable	Anzahl - Magnetic bearings
CSBHQ16					0	144	3	144	0	36			3	324
CSBHQ28					3	144	5	144	0	36			8	324
CSBHQ29					1	144	6	144	0	36			7	324
CSBHR23					2	144	7	144	0	36			9	324
CSBHR24					1	144	7	144	0	36			8	324
CSBHR32					2	144	12	144	0	36			14	324
CSCIJ2	1	144	24	144					18	36			43	324
CSCIJ30	3	144	1	144					0	36			4	324
CSCIJ35	12	144	14	144					0	36			26	324
CSCIL18					6	144	4	144	0	36			10	324
CSCIL2					0	144	4	144	0	36			4	324
CSCIL9					2	144	2	144	0	36			4	324
CSCIN11	6	144	4	144					0	36			10	324
CSCIN17	6	144	0	144					0	36			6	324
CSCIN30	1	144	0	144					0	36			1	324
CSCIR13	11	144	0	144					0	36			11	324
CSCIR17	2	144	7	144					5	36			14	324
CSCIR18	1	144	5	144					1	36			7	324
CSCIT13	8	144	1	144					0	36			9	324
CSCIT2	16	144	8	144					0	36			24	324
CSCIT22	3	144	0	144					1	36			4	324
CSCIU34					0	144	1	144	0	36			1	324
CSCIU41					0	144	16	144	0	36			16	324
CSCJO17	14	144	7	144					0	36			21	324
CSCJO7	13	144	0	144					0	36			13	324
CSCJO9	6	144	10	144					1	36			17	324
CSCKN17					2	144	18	144	4	36			24	324
CSCKN21					5	144	7	144	0	36			12	324
CSCKN22					0	144	17	144	0	36			17	324
CSCLU40					0	144	3	144	0	36			3	324
CSCOS20					1	144	13	144	0	36			14	324
CSCOS23					0	144	0	144	0	36			0	324
CSCOS30					5	144	21	144	1	36			27	324
CSCOX22	2	144	3	144					0	36			5	324
CSCOX24	0	144	1	144					0	36			1	324
CSCOX7	2	144	5	144					5	36			12	324
(Leer)											409		409
Gesamtergebnis	107	2592	90	2592	30	2592	146	2592	36	1296	409		818	11664
	5.17315		6.24029		1.94029		6.42503		0.0277778
	0.199581		0.240752		0.0748567		0.247879		3.19821
									0.246776
