# Supplementary material for: Spontaneous Magnetic Alignment by Yearling Snapping Turtles: Rapid Association of Radio Frequency Dependent Pattern of Magnetic Input with Novel Surroundings
Source: PLoS One. 2015 May 15;10(5):e0124728. doi: 10.1371/journal.pone.0124728 (PMC4433231; doi:10.1371/journal.pone.0124728)
Supplement: S2 Dataset — (XLSX) [file pone.0124728.s002.xlsx]

## Sheet: Blatt1
Each line represents a single individual
No radio-frequency (RF) acclimation
Turtle ID - letters represent clutch ID	Alignment towards magnetic north (all 4 fields, RF off)	r-value for alignment towards magnetic north (all 4 fields, RF off)	Alignment towards topographic north (all 4 fields, RF off)	r-value for alignment towards topographic north (all 4 fields, RF off)	Alignment towards magnetic north (all 4 fields, RF on)	r-value for alignment towards magnetic north (all 4 fields, RF on)	Alignment towards topographic north (all 4 fields, RF on)	r-value for alignment towards topographic north (all 4 fields, RF on)	Vertical field alignment (relative to topographic north, RF off)	r-value for vertical field alignment (relative to topographic north, RF off)
CSCIR18	15.057	0.211	47.04	0.25	1.46	0.133	89.974	0.495	194.073	0.695
CSCOX24	2.327	0.208	337.873	0.393	271.195	0.106	22.719	0.486	345.045	0.066
CSCIJ2	139.752	0.122	212.961	0.789	1.803	0.176	238.925	0.529	299.231	0.328
CSCIN30	350.169	0.289	73.284	0.26	90.685	0.26	70.253	0.19	116.416	0.325
CSCIT22	63.833	0.292	65.461	0.392	238.789	0.421	142.575	0.382	95.153	0.412
CSCJO9	300.621	0.225	132.346	0.135	287.811	0.033	13.895	0.11	196.017	0.342
CSCIR13	154.527	0.098	267.024	0.119	138.469	0.054	24.148	0.221	119.23	0.34
CSCOX7	145.74	0.04	247.822	0.048	312.068	0.058	193.52	0.186	329.665	0.222
CSCIJ30	347.893	0.164	19.101	0.307	168.733	0.146	51.792	0.435	314.187	0.223
CSCIN17	276.983	0.136	316.497	0.32	161.932	0.068	87.43	0.839	341.338	0.338
CSCIT13	34.594	0.187	97.118	0.472	181.166	0.286	120.043	0.382	93.709	0.999
CSCJO7	282.219	0.281	312.797	0.142	150.264	0.245	299.794	0.197	326.531	0.537
CSCIR17	13.269	0.418	37.802	0.092	345.929	0.182	353.04	0.513	325.652	0.07
CSCOX22	0.297	0.313	210.144	0.177	13.607	0.181	259.182	0.207	217.946	0.317
CSCIJ35	263.758	0.151	17.128	0.231	334.845	0.309	8.69	0.483	208.811	0.22
CSCIN11	322.285	0.143	3.184	0.174	174.259	0.139	283.369	0.288	172.461	0.241
CSCIT2	332.681	0.251	72.531	0.278	43.869	0.147	82.033	0.411	38.343	0.389
CSCJO17	131.003	0.169	248.481	0.097	187.767	0.287	225.597	0.157	199.523	0.326
Radio-frequency (RF) acclimated
Turtle ID - letters represent clutch ID	Alignment towards magnetic north (all 4 fields, RF off)	r-value for alignment towards magnetic north (all 4 fields, RF off)	Alignment towards topographic north (all 4 fields, RF off)	r-value for alignment towards topographic north (all 4 fields, RF off)	Alignment towards magnetic north (all 4 fields, RF on)	r-value for alignment towards magnetic north (all 4 fields, RF on)	Alignment towards topographic north (all 4 fields, RF on)	r-value for alignment towards topographic north (all 4 fields, RF on)	Vertical field alignment (relative to topographic north, RF off)	r-value for vertical field alignment (relative to topographic north, RF off)
CSCLU40	45.391	0.016	270.205	0.676	206.196	0.455	242.146	0.092	260.721	0.999
CSCIL9	251.192	0.302	68.742	0.373	201.217	0.196	20.792	0.167	75.83	0.424
CSCKN21	253.923	0.38	59.711	0.313	162.026	0.217	199.125	0.332	319.069	0.195
CSBHR32	156.397	0.144	104.653	0.369	184.317	0.142	244.793	0.316	38.461	0.128
CSBHQ28	354.736	0.068	190.176	0.346	82.276	0.229	59.791	0.167	78.385	0.523
CSCOS20	229.875	0.353	285.815	0.437	181.214	0.226	257.502	0.307	293.738	0.424
CSCIU34	294.67	0.39	69.516	0.37	163.979	0.016	41.275	0.044	8.826	0.186
CSCIL18	220.373	0.328	324.561	0.322	238.369	0.176	23.643	0.145	167.67	0.263
CSCKN17	283.471	0.649	204.793	0.143	211.129	0.24	98.544	0.11	336.296	0.195
CSBHR23	178.251	0.169	308.97	0.066	232.444	0.057	175.695	0.164	217.528	0.748
CSBHQ29	88.855	0.239	67.215	0.14	259.645	0.095	324.511	0.342	13.033	0.266
CSCOS30	48.813	0.336	17.431	0.487	191.741	0.331	260.408	0.363	301.66	0.44
CSCIU41	349.475	0.124	261.096	0.131	56.531	0.214	310.087	0.101	3.126	0.369
CSCIL2	277.623	0.098	44.313	0.4	147.773	0.048	17.873	0.292	59.368	0.895
CSCKN22	167.109	0.284	58.3	0.275	177.361	0.227	325.371	0.156	217.672	0.272
CSBHR24	80.734	0.178	31.262	0.221	247.752	0.14	6.937	0.095	321.367	0.2
CSBHQ16	348.92	0.242	69.284	0.264	303.996	0.322	270.335	0.262	0.331	0.466
CSCOS23	78.637	0.072	326.429	0.029	158.796	0.199	197.907	0.669	304.598	0.33

## Sheet: Blatt2
Alignment towards magnetic north (all 4 fields, RF off)	bimodal	r-value for alignment towards magnetic north (all 4 fields, RF off)
45.391	90.782	0.016
251.192	322.384	0.302
253.923	327.846	0.38
156.397	312.794	0.144
354.736	529.472	0.068
229.875	279.75	0.353
294.67	409.34	0.39
220.373	260.746	0.328
283.471	386.942	0.649
178.251	356.502	0.169
88.855	177.71	0.239
48.813	97.626	0.336
349.475	518.95	0.124
277.623	375.246	0.098
167.109	334.218	0.284
80.734	161.468	0.178
348.92	517.84	0.242
78.637	157.274	0.072
